# Supplementary material for: CheapStat: An Open-Source, “Do-It-Yourself” Potentiostat for Analytical and Educational Applications
Source: PLoS One. 2011 Sep 13;6(9):e23783. doi: 10.1371/journal.pone.0023783 (PMC3172209; doi:10.1371/journal.pone.0023783)
Supplement: Layout S1 — Schematics that can be used to view or order the necessary printed circuit board. (GBL) [file pone.0023783.s002.gbl]

G75*
G70*
%OFA0B0*%
%FSLAX24Y24*%
%IPPOS*%
%LPD*%
%AMOC8*
5,1,8,0,0,1.08239X$1,22.5*
%
%ADD10OC8,0.0600*%
%ADD11C,0.0515*%
%ADD12C,0.0594*%
%ADD13C,0.0709*%
%ADD14C,0.0600*%
%ADD15C,0.0560*%
%ADD16C,0.0100*%
%ADD17C,0.0310*%
%ADD18C,0.0360*%
D10*
X013101Y020351D03*
X014101Y020351D03*
X015101Y020351D03*
X015101Y021351D03*
X014101Y021351D03*
X013101Y021351D03*
D11*
X025844Y020852D02*
X026359Y020852D01*
X026359Y019852D02*
X025844Y019852D01*
X036844Y019852D02*
X037359Y019852D01*
X037359Y018852D02*
X036844Y018852D01*
X036844Y017852D02*
X037359Y017852D01*
X037359Y016852D02*
X036844Y016852D01*
X036844Y015852D02*
X037359Y015852D01*
X037359Y014852D02*
X036844Y014852D01*
X036844Y013852D02*
X037359Y013852D01*
X037359Y012852D02*
X036844Y012852D01*
X036844Y011852D02*
X037359Y011852D01*
X037359Y010852D02*
X036844Y010852D01*
X036844Y009852D02*
X037359Y009852D01*
X037359Y008852D02*
X036844Y008852D01*
X036844Y007852D02*
X037359Y007852D01*
X037359Y006852D02*
X036844Y006852D01*
X036844Y005852D02*
X037359Y005852D01*
X037359Y004852D02*
X036844Y004852D01*
X036844Y003852D02*
X037359Y003852D01*
X037359Y002852D02*
X036844Y002852D01*
X036844Y001852D02*
X037359Y001852D01*
X026359Y001852D02*
X025844Y001852D01*
X025844Y002852D02*
X026359Y002852D01*
X036844Y020852D02*
X037359Y020852D01*
D12*
X023376Y013378D03*
X023376Y009323D03*
D13*
X022274Y009323D03*
X024833Y009323D03*
X024833Y013378D03*
X022274Y013378D03*
D14*
X012827Y009698D02*
X012827Y009098D01*
X011827Y009098D02*
X011827Y009698D01*
X002601Y009651D02*
X002601Y009051D01*
X001601Y009051D02*
X001601Y009651D01*
X004101Y002151D02*
X004101Y001551D01*
X005101Y001551D02*
X005101Y002151D01*
X006101Y002151D02*
X006101Y001551D01*
D15*
X011851Y007071D02*
X011851Y007631D01*
X012851Y007631D02*
X012851Y007071D01*
X013851Y007071D02*
X013851Y007631D01*
X010851Y011321D02*
X010851Y011881D01*
X009851Y011881D02*
X009851Y011321D01*
X008851Y011321D02*
X008851Y011881D01*
D16*
X002736Y003131D02*
X002726Y000351D01*
X007351Y000351D01*
X007351Y006101D01*
X010601Y009376D01*
X011226Y009376D01*
X011226Y009051D01*
X010776Y008926D01*
X007726Y005851D01*
X007726Y000351D01*
X022251Y000351D01*
X022251Y003201D01*
X025532Y003201D01*
X025579Y003248D01*
X025751Y003319D01*
X026452Y003319D01*
X026624Y003248D01*
X026755Y003116D01*
X026826Y002945D01*
X026826Y002759D01*
X026755Y002587D01*
X026624Y002455D01*
X026452Y002384D01*
X025751Y002384D01*
X025601Y002446D01*
X025601Y002257D01*
X025751Y002319D01*
X026452Y002319D01*
X026624Y002248D01*
X026755Y002116D01*
X026826Y001945D01*
X026826Y001759D01*
X026755Y001587D01*
X026624Y001455D01*
X026452Y001384D01*
X025751Y001384D01*
X025601Y001446D01*
X025601Y000351D01*
X037851Y000351D01*
X037851Y022351D01*
X025601Y022351D01*
X025601Y021257D01*
X025751Y021319D01*
X026452Y021319D01*
X026624Y021248D01*
X026755Y021117D01*
X026826Y020945D01*
X026826Y020759D01*
X026755Y020587D01*
X026624Y020456D01*
X026452Y020384D01*
X025751Y020384D01*
X025601Y020446D01*
X025601Y020257D01*
X025751Y020319D01*
X026452Y020319D01*
X026624Y020248D01*
X026755Y020117D01*
X026826Y019945D01*
X026826Y019759D01*
X026755Y019587D01*
X026624Y019456D01*
X026452Y019384D01*
X025751Y019384D01*
X025579Y019456D01*
X025534Y019501D01*
X022251Y019501D01*
X022251Y022351D01*
X006665Y022391D01*
X002786Y022391D01*
X002756Y019521D01*
X000381Y019521D01*
X000362Y011914D01*
X000380Y011931D01*
X000523Y011991D01*
X000678Y011991D01*
X000822Y011931D01*
X000892Y011861D01*
X003309Y011861D01*
X003380Y011931D01*
X003523Y011991D01*
X003615Y011991D01*
X003591Y012049D01*
X003591Y012152D01*
X003591Y013902D01*
X003630Y013998D01*
X003704Y014071D01*
X003961Y014328D01*
X003961Y014428D01*
X004020Y014572D01*
X004130Y014681D01*
X004273Y014741D01*
X004428Y014741D01*
X004572Y014681D01*
X004681Y014572D01*
X004741Y014428D01*
X004741Y014273D01*
X004681Y014130D01*
X004572Y014020D01*
X004428Y013961D01*
X004328Y013961D01*
X004111Y013743D01*
X004111Y013662D01*
X004130Y013681D01*
X004273Y013741D01*
X004373Y013741D01*
X005954Y015321D01*
X006049Y015361D01*
X006152Y015361D01*
X006501Y015361D01*
X006454Y015380D01*
X005993Y015841D01*
X005392Y015841D01*
X005322Y015770D01*
X005178Y015711D01*
X005023Y015711D01*
X004880Y015770D01*
X004770Y015880D01*
X004711Y016023D01*
X004711Y016130D01*
X004518Y016050D01*
X004184Y016050D01*
X003875Y016178D01*
X003639Y016414D01*
X003511Y016723D01*
X003511Y017057D01*
X003639Y017366D01*
X003875Y017602D01*
X004184Y017730D01*
X004518Y017730D01*
X004827Y017602D01*
X005063Y017366D01*
X005191Y017057D01*
X005191Y016723D01*
X005095Y016491D01*
X005178Y016491D01*
X005322Y016431D01*
X005392Y016361D01*
X006152Y016361D01*
X006248Y016321D01*
X006321Y016248D01*
X006708Y015861D01*
X011309Y015861D01*
X011380Y015931D01*
X011523Y015991D01*
X011678Y015991D01*
X011822Y015931D01*
X011931Y015822D01*
X011991Y015678D01*
X011991Y015523D01*
X011931Y015380D01*
X011902Y015351D01*
X011931Y015322D01*
X011991Y015178D01*
X012810Y015178D01*
X012712Y015079D02*
X011991Y015079D01*
X011991Y015023D02*
X011991Y015178D01*
X011950Y015276D02*
X012909Y015276D01*
X013007Y015375D02*
X011927Y015375D01*
X011970Y015474D02*
X013106Y015474D01*
X013204Y015572D02*
X011991Y015572D01*
X011991Y015671D02*
X013303Y015671D01*
X013341Y015708D02*
X011454Y013821D01*
X011380Y013748D01*
X011341Y013652D01*
X011341Y013350D01*
X011303Y013366D01*
X011148Y013366D01*
X011005Y013306D01*
X010934Y013236D01*
X010583Y013236D01*
X009491Y014328D01*
X009491Y014428D01*
X009431Y014572D01*
X009322Y014681D01*
X009178Y014741D01*
X009023Y014741D01*
X008880Y014681D01*
X008770Y014572D01*
X008711Y014428D01*
X008711Y014273D01*
X008770Y014130D01*
X008880Y014020D01*
X009023Y013961D01*
X009123Y013961D01*
X009904Y013180D01*
X009878Y013191D01*
X009723Y013191D01*
X009580Y013131D01*
X009509Y013061D01*
X006811Y013061D01*
X006806Y013072D01*
X006697Y013181D01*
X006553Y013241D01*
X006398Y013241D01*
X006255Y013181D01*
X006145Y013072D01*
X006086Y012928D01*
X006086Y012828D01*
X005880Y012623D01*
X005841Y012527D01*
X005841Y012424D01*
X005841Y011958D01*
X005380Y011498D01*
X005341Y011402D01*
X005341Y011299D01*
X005341Y011017D01*
X005270Y010947D01*
X005226Y010839D01*
X005181Y010947D01*
X005111Y011017D01*
X005111Y011309D01*
X005181Y011380D01*
X005241Y011523D01*
X005241Y011678D01*
X005181Y011822D01*
X005072Y011931D01*
X004928Y011991D01*
X004773Y011991D01*
X004630Y011931D01*
X004520Y011822D01*
X004514Y011806D01*
X004498Y011821D01*
X004111Y012208D01*
X004111Y013039D01*
X004130Y013020D01*
X004273Y012961D01*
X004428Y012961D01*
X004572Y013020D01*
X004681Y013130D01*
X004741Y013273D01*
X004741Y013373D01*
X006208Y014841D01*
X011309Y014841D01*
X011380Y014770D01*
X011523Y014711D01*
X011678Y014711D01*
X011822Y014770D01*
X011931Y014880D01*
X011991Y015023D01*
X011973Y014981D02*
X012613Y014981D01*
X012515Y014882D02*
X011932Y014882D01*
X011835Y014784D02*
X012416Y014784D01*
X012318Y014685D02*
X009312Y014685D01*
X009416Y014587D02*
X012219Y014587D01*
X012120Y014488D02*
X009466Y014488D01*
X009491Y014390D02*
X012022Y014390D01*
X011923Y014291D02*
X009528Y014291D01*
X009627Y014192D02*
X011825Y014192D01*
X011726Y014094D02*
X009725Y014094D01*
X009824Y013995D02*
X011628Y013995D01*
X011529Y013897D02*
X009922Y013897D01*
X010021Y013798D02*
X011431Y013798D01*
X011360Y013700D02*
X010119Y013700D01*
X010218Y013601D02*
X011341Y013601D01*
X011341Y013503D02*
X010317Y013503D01*
X010415Y013404D02*
X011341Y013404D01*
X011601Y013601D02*
X011601Y011226D01*
X010601Y010351D01*
X008351Y010351D01*
X008101Y010101D01*
X007601Y010601D02*
X007351Y010851D01*
X007601Y010601D02*
X009601Y010601D01*
X009851Y010851D01*
X009851Y011601D01*
X010126Y012476D02*
X009801Y012801D01*
X006526Y012801D01*
X006476Y012851D01*
X006101Y012476D01*
X006101Y011851D01*
X005601Y011351D01*
X005601Y010726D01*
X005227Y010842D02*
X005225Y010842D01*
X005184Y010941D02*
X005268Y010941D01*
X005341Y011039D02*
X005111Y011039D01*
X005111Y011138D02*
X005341Y011138D01*
X005341Y011236D02*
X005111Y011236D01*
X005136Y011335D02*
X005341Y011335D01*
X005354Y011433D02*
X005204Y011433D01*
X005241Y011532D02*
X005414Y011532D01*
X005513Y011630D02*
X005241Y011630D01*
X005220Y011729D02*
X005611Y011729D01*
X005710Y011827D02*
X005176Y011827D01*
X005077Y011926D02*
X005808Y011926D01*
X005841Y012025D02*
X004295Y012025D01*
X004196Y012123D02*
X005841Y012123D01*
X005841Y012222D02*
X004111Y012222D01*
X004111Y012320D02*
X005841Y012320D01*
X005841Y012419D02*
X004111Y012419D01*
X004111Y012517D02*
X005841Y012517D01*
X005877Y012616D02*
X004111Y012616D01*
X004111Y012714D02*
X005972Y012714D01*
X006070Y012813D02*
X004111Y012813D01*
X004111Y012911D02*
X006086Y012911D01*
X006120Y013010D02*
X004547Y013010D01*
X004660Y013109D02*
X006182Y013109D01*
X006317Y013207D02*
X004713Y013207D01*
X004741Y013306D02*
X009778Y013306D01*
X009680Y013404D02*
X004772Y013404D01*
X004870Y013503D02*
X009581Y013503D01*
X009483Y013601D02*
X004969Y013601D01*
X005067Y013700D02*
X009384Y013700D01*
X009286Y013798D02*
X005166Y013798D01*
X005265Y013897D02*
X009187Y013897D01*
X008940Y013995D02*
X005363Y013995D01*
X005462Y014094D02*
X008806Y014094D01*
X008744Y014192D02*
X005560Y014192D01*
X005659Y014291D02*
X008711Y014291D01*
X008711Y014390D02*
X005757Y014390D01*
X005856Y014488D02*
X008736Y014488D01*
X008785Y014587D02*
X005954Y014587D01*
X006053Y014685D02*
X008889Y014685D01*
X009101Y014351D02*
X010476Y012976D01*
X011226Y012976D01*
X011004Y013306D02*
X010514Y013306D01*
X009877Y013207D02*
X006635Y013207D01*
X006770Y013109D02*
X009557Y013109D01*
X010126Y012476D02*
X011226Y012476D01*
X012861Y012517D02*
X013116Y012517D01*
X013111Y012523D02*
X013879Y011707D01*
X013880Y011704D01*
X013914Y011670D01*
X013947Y011635D01*
X013951Y011633D01*
X013954Y011630D01*
X012861Y011630D01*
X012861Y011532D02*
X019839Y011532D01*
X019784Y011591D02*
X021740Y009511D01*
X021709Y009435D01*
X021709Y009211D01*
X021795Y009004D01*
X021954Y008845D01*
X022161Y008759D01*
X022386Y008759D01*
X022593Y008845D01*
X022752Y009004D01*
X022838Y009211D01*
X022838Y009435D01*
X022764Y009613D01*
X022890Y009474D01*
X022869Y009424D01*
X022869Y009222D01*
X022946Y009036D01*
X023089Y008894D01*
X023275Y008816D01*
X023477Y008816D01*
X023663Y008894D01*
X023806Y009036D01*
X023883Y009222D01*
X023883Y009424D01*
X023806Y009610D01*
X023663Y009753D01*
X023477Y009830D01*
X023275Y009830D01*
X023271Y009828D01*
X022221Y010992D01*
X022219Y010998D01*
X022187Y011030D01*
X022157Y011063D01*
X022151Y011066D01*
X022146Y011071D01*
X022104Y011089D01*
X022099Y011091D01*
X022847Y011091D01*
X024337Y009601D01*
X024268Y009435D01*
X024268Y009211D01*
X024354Y009004D01*
X024513Y008845D01*
X024720Y008759D01*
X024945Y008759D01*
X025152Y008845D01*
X025311Y009004D01*
X025397Y009211D01*
X025397Y009435D01*
X025311Y009643D01*
X025152Y009802D01*
X024945Y009888D01*
X024786Y009888D01*
X023102Y011571D01*
X023007Y011611D01*
X022903Y011611D01*
X021458Y011611D01*
X019998Y013071D01*
X019902Y013111D01*
X019799Y013111D01*
X019462Y013111D01*
X019531Y013180D01*
X019591Y013323D01*
X019591Y013478D01*
X019531Y013622D01*
X019422Y013731D01*
X019278Y013791D01*
X019123Y013791D01*
X018980Y013731D01*
X018909Y013661D01*
X018542Y013661D01*
X018472Y013731D01*
X018328Y013791D01*
X018173Y013791D01*
X018030Y013731D01*
X017920Y013622D01*
X017861Y013478D01*
X017861Y013323D01*
X017920Y013180D01*
X017989Y013111D01*
X014642Y013111D01*
X014572Y013181D01*
X014428Y013241D01*
X014273Y013241D01*
X014130Y013181D01*
X014039Y013091D01*
X014031Y013109D01*
X013922Y013219D01*
X013778Y013278D01*
X013623Y013278D01*
X013480Y013219D01*
X013413Y013152D01*
X013322Y013244D01*
X013178Y013303D01*
X013023Y013303D01*
X012880Y013244D01*
X012861Y013225D01*
X012861Y013493D01*
X013711Y014343D01*
X013711Y014273D01*
X013770Y014130D01*
X013880Y014020D01*
X014023Y013961D01*
X014178Y013961D01*
X014322Y014020D01*
X014392Y014091D01*
X021572Y014091D01*
X021642Y014020D01*
X021786Y013961D01*
X021941Y013961D01*
X022018Y013993D01*
X022017Y013883D01*
X021954Y013857D01*
X021795Y013698D01*
X021709Y013491D01*
X021709Y013266D01*
X021795Y013059D01*
X021954Y012900D01*
X022161Y012814D01*
X022386Y012814D01*
X022593Y012900D01*
X022752Y013059D01*
X022838Y013266D01*
X022838Y013491D01*
X022752Y013698D01*
X022593Y013857D01*
X022537Y013880D01*
X022538Y013920D01*
X023542Y014924D01*
X023573Y014911D01*
X023728Y014911D01*
X023872Y014970D01*
X023981Y015080D01*
X023986Y015091D01*
X026049Y015091D01*
X026152Y015091D01*
X026248Y015130D01*
X029328Y018211D01*
X029428Y018211D01*
X029572Y018270D01*
X029681Y018380D01*
X029741Y018523D01*
X029741Y018678D01*
X029681Y018822D01*
X029572Y018931D01*
X029428Y018991D01*
X029273Y018991D01*
X029130Y018931D01*
X029020Y018822D01*
X028961Y018678D01*
X028961Y018578D01*
X025993Y015611D01*
X023892Y015611D01*
X023872Y015631D01*
X023728Y015691D01*
X023573Y015691D01*
X023430Y015631D01*
X023320Y015522D01*
X023261Y015379D01*
X022253Y014371D01*
X022253Y014428D01*
X022194Y014572D01*
X022084Y014681D01*
X021941Y014741D01*
X021786Y014741D01*
X021642Y014681D01*
X021572Y014611D01*
X014392Y014611D01*
X014322Y014681D01*
X014178Y014741D01*
X014108Y014741D01*
X015571Y016204D01*
X015611Y016299D01*
X015611Y016402D01*
X015611Y016809D01*
X015681Y016880D01*
X015741Y017023D01*
X015741Y017178D01*
X015681Y017322D01*
X015572Y017431D01*
X015428Y017491D01*
X015273Y017491D01*
X015130Y017431D01*
X015020Y017322D01*
X014976Y017214D01*
X014931Y017322D01*
X014822Y017431D01*
X014678Y017491D01*
X014523Y017491D01*
X014380Y017431D01*
X014270Y017322D01*
X014211Y017178D01*
X014211Y017023D01*
X014270Y016880D01*
X014341Y016809D01*
X014341Y016208D01*
X013861Y015728D01*
X013861Y016809D01*
X013931Y016880D01*
X013991Y017023D01*
X013991Y017178D01*
X013931Y017322D01*
X013822Y017431D01*
X013678Y017491D01*
X013523Y017491D01*
X013380Y017431D01*
X013270Y017322D01*
X013211Y017178D01*
X013211Y017023D01*
X013270Y016880D01*
X013341Y016809D01*
X013341Y015708D01*
X013341Y015769D02*
X011953Y015769D01*
X011885Y015868D02*
X013341Y015868D01*
X013341Y015966D02*
X011737Y015966D01*
X011464Y015966D02*
X006603Y015966D01*
X006701Y015868D02*
X011316Y015868D01*
X011601Y015601D02*
X006601Y015601D01*
X006101Y016101D01*
X005101Y016101D01*
X005255Y016459D02*
X013341Y016459D01*
X013341Y016558D02*
X005122Y016558D01*
X005163Y016656D02*
X013341Y016656D01*
X013341Y016755D02*
X005191Y016755D01*
X005191Y016853D02*
X013297Y016853D01*
X013240Y016952D02*
X005191Y016952D01*
X005191Y017050D02*
X013211Y017050D01*
X013211Y017149D02*
X005153Y017149D01*
X005112Y017247D02*
X013239Y017247D01*
X013294Y017346D02*
X005071Y017346D01*
X004984Y017444D02*
X013411Y017444D01*
X013790Y017444D02*
X014411Y017444D01*
X014294Y017346D02*
X013907Y017346D01*
X013962Y017247D02*
X014239Y017247D01*
X014211Y017149D02*
X013991Y017149D01*
X013991Y017050D02*
X014211Y017050D01*
X014240Y016952D02*
X013961Y016952D01*
X013905Y016853D02*
X014297Y016853D01*
X014341Y016755D02*
X013861Y016755D01*
X013861Y016656D02*
X014341Y016656D01*
X014341Y016558D02*
X013861Y016558D01*
X013861Y016459D02*
X014341Y016459D01*
X014341Y016360D02*
X013861Y016360D01*
X013861Y016262D02*
X014341Y016262D01*
X014296Y016163D02*
X013861Y016163D01*
X013861Y016065D02*
X014197Y016065D01*
X014099Y015966D02*
X013861Y015966D01*
X013861Y015868D02*
X014000Y015868D01*
X013902Y015769D02*
X013861Y015769D01*
X013601Y015601D02*
X011601Y013601D01*
X012101Y013601D02*
X012101Y011226D01*
X010851Y010101D01*
X008851Y010101D01*
X007851Y009101D01*
X004851Y009101D01*
X005142Y008841D02*
X006588Y008841D01*
X006505Y008806D01*
X006395Y008697D01*
X006336Y008553D01*
X006336Y008398D01*
X006395Y008255D01*
X006505Y008145D01*
X006648Y008086D01*
X006803Y008086D01*
X006947Y008145D01*
X007017Y008216D01*
X007934Y008216D01*
X008005Y008145D01*
X008148Y008086D01*
X008218Y008086D01*
X007873Y007741D01*
X007773Y007741D01*
X007630Y007681D01*
X007520Y007572D01*
X007461Y007428D01*
X007461Y007273D01*
X007520Y007130D01*
X007630Y007020D01*
X007773Y006961D01*
X007928Y006961D01*
X008072Y007020D01*
X008181Y007130D01*
X008241Y007273D01*
X008241Y007373D01*
X010458Y009591D01*
X011095Y009591D01*
X011141Y009589D01*
X011147Y009591D01*
X011152Y009591D01*
X011195Y009608D01*
X011238Y009624D01*
X011243Y009628D01*
X011248Y009630D01*
X011280Y009663D01*
X011381Y009755D01*
X011377Y009733D01*
X011377Y009448D01*
X011777Y009448D01*
X011777Y009348D01*
X011377Y009348D01*
X011377Y009063D01*
X011388Y008993D01*
X011410Y008925D01*
X011442Y008862D01*
X011484Y008805D01*
X011534Y008755D01*
X011591Y008713D01*
X011654Y008681D01*
X011722Y008659D01*
X011777Y008650D01*
X011777Y009348D01*
X011877Y009348D01*
X011877Y008650D01*
X011933Y008659D01*
X012000Y008681D01*
X012063Y008713D01*
X012120Y008755D01*
X012170Y008805D01*
X012212Y008862D01*
X012244Y008925D01*
X012266Y008993D01*
X012277Y009063D01*
X012277Y009348D01*
X011877Y009348D01*
X011877Y009448D01*
X011777Y009448D01*
X011777Y010118D01*
X012743Y011003D01*
X012748Y011005D01*
X012781Y011038D01*
X012815Y011069D01*
X012817Y011074D01*
X012821Y011079D01*
X012839Y011121D01*
X012858Y011163D01*
X012859Y011169D01*
X012861Y011174D01*
X012861Y011220D01*
X012863Y011266D01*
X012861Y011272D01*
X012861Y012602D01*
X012880Y012583D01*
X013023Y012523D01*
X013111Y012523D01*
X013209Y012419D02*
X012861Y012419D01*
X012861Y012320D02*
X013302Y012320D01*
X013395Y012222D02*
X012861Y012222D01*
X012861Y012123D02*
X013487Y012123D01*
X013580Y012025D02*
X012861Y012025D01*
X012861Y011926D02*
X013673Y011926D01*
X013766Y011827D02*
X012861Y011827D01*
X012861Y011729D02*
X013858Y011729D01*
X013954Y011630D02*
X013998Y011612D01*
X014041Y011592D01*
X014045Y011592D01*
X014049Y011591D01*
X014097Y011591D01*
X014145Y011589D01*
X014148Y011591D01*
X019784Y011591D01*
X019932Y011433D02*
X012861Y011433D01*
X012861Y011335D02*
X020025Y011335D01*
X020117Y011236D02*
X012861Y011236D01*
X012847Y011138D02*
X020210Y011138D01*
X020303Y011039D02*
X012782Y011039D01*
X012674Y010941D02*
X020395Y010941D01*
X020488Y010842D02*
X012567Y010842D01*
X012459Y010743D02*
X020581Y010743D01*
X020673Y010645D02*
X012352Y010645D01*
X012244Y010546D02*
X020766Y010546D01*
X020859Y010448D02*
X012137Y010448D01*
X012029Y010349D02*
X020951Y010349D01*
X021044Y010251D02*
X011922Y010251D01*
X011877Y010146D02*
X011877Y009448D01*
X012277Y009448D01*
X012277Y009733D01*
X012266Y009803D01*
X012244Y009871D01*
X012212Y009934D01*
X012170Y009991D01*
X012120Y010041D01*
X012063Y010083D01*
X012000Y010115D01*
X011933Y010137D01*
X011877Y010146D01*
X011814Y010152D02*
X012591Y010152D01*
X012538Y010130D02*
X012395Y009987D01*
X012317Y009799D01*
X012317Y008997D01*
X012395Y008809D01*
X012538Y008666D01*
X012726Y008588D01*
X012929Y008588D01*
X013116Y008666D01*
X013259Y008809D01*
X013337Y008997D01*
X013337Y009799D01*
X013259Y009987D01*
X013116Y010130D01*
X012929Y010208D01*
X012726Y010208D01*
X012538Y010130D01*
X012462Y010054D02*
X012103Y010054D01*
X012197Y009955D02*
X012382Y009955D01*
X012341Y009857D02*
X012249Y009857D01*
X012273Y009758D02*
X012317Y009758D01*
X012317Y009659D02*
X012277Y009659D01*
X012277Y009561D02*
X012317Y009561D01*
X012317Y009462D02*
X012277Y009462D01*
X012317Y009364D02*
X011877Y009364D01*
X011877Y009462D02*
X011777Y009462D01*
X011777Y009364D02*
X011226Y009364D01*
X011226Y009265D02*
X011377Y009265D01*
X011377Y009167D02*
X011226Y009167D01*
X011226Y009068D02*
X011377Y009068D01*
X011396Y008970D02*
X010934Y008970D01*
X010722Y008871D02*
X011438Y008871D01*
X011516Y008773D02*
X010624Y008773D01*
X010526Y008674D02*
X011676Y008674D01*
X011777Y008674D02*
X011877Y008674D01*
X011877Y008773D02*
X011777Y008773D01*
X011777Y008871D02*
X011877Y008871D01*
X011877Y008970D02*
X011777Y008970D01*
X011777Y009068D02*
X011877Y009068D01*
X011877Y009167D02*
X011777Y009167D01*
X011777Y009265D02*
X011877Y009265D01*
X011877Y009561D02*
X011777Y009561D01*
X011777Y009659D02*
X011877Y009659D01*
X011877Y009758D02*
X011777Y009758D01*
X011777Y009857D02*
X011877Y009857D01*
X011877Y009955D02*
X011777Y009955D01*
X011777Y010054D02*
X011877Y010054D01*
X011377Y009659D02*
X011277Y009659D01*
X011377Y009561D02*
X010429Y009561D01*
X010330Y009462D02*
X011377Y009462D01*
X011101Y009851D02*
X010351Y009851D01*
X007851Y007351D01*
X008209Y007196D02*
X008438Y007196D01*
X008535Y007294D02*
X008241Y007294D01*
X008261Y007393D02*
X008633Y007393D01*
X008731Y007492D02*
X008359Y007492D01*
X008458Y007590D02*
X008829Y007590D01*
X008927Y007689D02*
X008556Y007689D01*
X008655Y007787D02*
X009024Y007787D01*
X009122Y007886D02*
X008753Y007886D01*
X008852Y007984D02*
X009220Y007984D01*
X009318Y008083D02*
X008950Y008083D01*
X009049Y008181D02*
X009415Y008181D01*
X009513Y008280D02*
X009148Y008280D01*
X009246Y008378D02*
X009611Y008378D01*
X009709Y008477D02*
X009345Y008477D01*
X009443Y008576D02*
X009807Y008576D01*
X009904Y008674D02*
X009542Y008674D01*
X009640Y008773D02*
X010002Y008773D01*
X010100Y008871D02*
X009739Y008871D01*
X009837Y008970D02*
X010198Y008970D01*
X010296Y009068D02*
X009936Y009068D01*
X010034Y009167D02*
X010393Y009167D01*
X010491Y009265D02*
X010133Y009265D01*
X010232Y009364D02*
X010589Y009364D01*
X011101Y009851D02*
X012601Y011226D01*
X012601Y013601D01*
X015351Y016351D01*
X015351Y017101D01*
X015712Y017247D02*
X019535Y017247D01*
X019494Y017149D02*
X015741Y017149D01*
X015741Y017050D02*
X019456Y017050D01*
X019456Y017057D02*
X019456Y016723D01*
X019584Y016414D01*
X019820Y016178D01*
X020129Y016050D01*
X020463Y016050D01*
X020771Y016178D01*
X021008Y016414D01*
X021136Y016723D01*
X021136Y017057D01*
X021008Y017366D01*
X020771Y017602D01*
X020463Y017730D01*
X020129Y017730D01*
X019820Y017602D01*
X019584Y017366D01*
X019456Y017057D01*
X019456Y016952D02*
X015711Y016952D01*
X015655Y016853D02*
X019456Y016853D01*
X019456Y016755D02*
X015611Y016755D01*
X015611Y016656D02*
X019483Y016656D01*
X019524Y016558D02*
X015611Y016558D01*
X015611Y016459D02*
X019565Y016459D01*
X019637Y016360D02*
X015611Y016360D01*
X015595Y016262D02*
X019736Y016262D01*
X019855Y016163D02*
X015531Y016163D01*
X015432Y016065D02*
X020092Y016065D01*
X020499Y016065D02*
X026447Y016065D01*
X026546Y016163D02*
X020737Y016163D01*
X020856Y016262D02*
X026644Y016262D01*
X026743Y016360D02*
X020954Y016360D01*
X021026Y016459D02*
X026841Y016459D01*
X026940Y016558D02*
X021067Y016558D01*
X021108Y016656D02*
X027038Y016656D01*
X027137Y016755D02*
X021136Y016755D01*
X021136Y016853D02*
X027235Y016853D01*
X027334Y016952D02*
X021136Y016952D01*
X021136Y017050D02*
X027433Y017050D01*
X027531Y017149D02*
X021097Y017149D01*
X021057Y017247D02*
X027630Y017247D01*
X027728Y017346D02*
X021016Y017346D01*
X020929Y017444D02*
X027827Y017444D01*
X027925Y017543D02*
X020830Y017543D01*
X020676Y017641D02*
X028024Y017641D01*
X028122Y017740D02*
X012977Y017740D01*
X012991Y017773D02*
X012931Y017630D01*
X012822Y017520D01*
X012678Y017461D01*
X012523Y017461D01*
X012380Y017520D01*
X012270Y017630D01*
X012226Y017737D01*
X012181Y017630D01*
X012072Y017520D01*
X011928Y017461D01*
X011773Y017461D01*
X011630Y017520D01*
X011520Y017630D01*
X011461Y017773D01*
X011461Y017928D01*
X011520Y018072D01*
X011591Y018142D01*
X011591Y019152D01*
X011630Y019248D01*
X011704Y019321D01*
X012204Y019821D01*
X012299Y019861D01*
X012402Y019861D01*
X012870Y019861D01*
X012591Y020140D01*
X012591Y020562D01*
X012880Y020851D01*
X012591Y021140D01*
X012591Y021562D01*
X012890Y021861D01*
X013312Y021861D01*
X013601Y021572D01*
X013890Y021861D01*
X014312Y021861D01*
X014611Y021562D01*
X014611Y021140D01*
X014322Y020851D01*
X014601Y020572D01*
X014890Y020861D01*
X015312Y020861D01*
X015611Y020562D01*
X015611Y020140D01*
X015312Y019841D01*
X015208Y019841D01*
X014821Y019454D01*
X014748Y019380D01*
X014652Y019341D01*
X012458Y019341D01*
X012111Y018993D01*
X012111Y018142D01*
X012181Y018072D01*
X012226Y017964D01*
X012270Y018072D01*
X012341Y018142D01*
X012341Y018559D01*
X012270Y018630D01*
X012211Y018773D01*
X012211Y018928D01*
X012270Y019072D01*
X012380Y019181D01*
X012523Y019241D01*
X012678Y019241D01*
X012822Y019181D01*
X012931Y019072D01*
X012991Y018928D01*
X012991Y018773D01*
X012931Y018630D01*
X012861Y018559D01*
X012861Y018142D01*
X012931Y018072D01*
X012991Y017928D01*
X012991Y017773D01*
X012991Y017839D02*
X028221Y017839D01*
X028319Y017937D02*
X012987Y017937D01*
X012946Y018036D02*
X028418Y018036D01*
X028517Y018134D02*
X012869Y018134D01*
X012861Y018233D02*
X028615Y018233D01*
X028714Y018331D02*
X012861Y018331D01*
X012861Y018430D02*
X028812Y018430D01*
X028911Y018528D02*
X012861Y018528D01*
X012928Y018627D02*
X028961Y018627D01*
X028980Y018725D02*
X012971Y018725D01*
X012991Y018824D02*
X017776Y018824D01*
X017780Y018820D02*
X017923Y018761D01*
X018078Y018761D01*
X018222Y018820D01*
X018331Y018930D01*
X018391Y019073D01*
X018391Y019228D01*
X018331Y019372D01*
X018261Y019442D01*
X018261Y020809D01*
X018331Y020880D01*
X018391Y021023D01*
X018391Y021178D01*
X018331Y021322D01*
X018222Y021431D01*
X018078Y021491D01*
X017923Y021491D01*
X017780Y021431D01*
X017670Y021322D01*
X017611Y021178D01*
X017611Y021023D01*
X017670Y020880D01*
X017741Y020809D01*
X017741Y019442D01*
X017670Y019372D01*
X017611Y019228D01*
X017611Y019073D01*
X017670Y018930D01*
X017780Y018820D01*
X017677Y018923D02*
X012991Y018923D01*
X012952Y019021D02*
X017632Y019021D01*
X017611Y019120D02*
X012883Y019120D01*
X012733Y019218D02*
X017611Y019218D01*
X017647Y019317D02*
X012434Y019317D01*
X012469Y019218D02*
X012336Y019218D01*
X012318Y019120D02*
X012237Y019120D01*
X012249Y019021D02*
X012139Y019021D01*
X012111Y018923D02*
X012211Y018923D01*
X012211Y018824D02*
X012111Y018824D01*
X012111Y018725D02*
X012231Y018725D01*
X012273Y018627D02*
X012111Y018627D01*
X012111Y018528D02*
X012341Y018528D01*
X012341Y018430D02*
X012111Y018430D01*
X012111Y018331D02*
X012341Y018331D01*
X012341Y018233D02*
X012111Y018233D01*
X012119Y018134D02*
X012333Y018134D01*
X012255Y018036D02*
X012196Y018036D01*
X011851Y017851D02*
X011851Y019101D01*
X012351Y019601D01*
X014601Y019601D01*
X015101Y020101D01*
X015101Y020351D01*
X015478Y020007D02*
X017741Y020007D01*
X017741Y020105D02*
X015576Y020105D01*
X015611Y020204D02*
X017741Y020204D01*
X017741Y020302D02*
X015611Y020302D01*
X015611Y020401D02*
X017741Y020401D01*
X017741Y020499D02*
X015611Y020499D01*
X015575Y020598D02*
X017741Y020598D01*
X017741Y020696D02*
X015476Y020696D01*
X015378Y020795D02*
X017741Y020795D01*
X017665Y020893D02*
X014365Y020893D01*
X014378Y020795D02*
X014824Y020795D01*
X014914Y020901D02*
X015051Y020901D01*
X015051Y021301D01*
X015151Y021301D01*
X015151Y021401D01*
X015551Y021401D01*
X015551Y021537D01*
X015287Y021801D01*
X015151Y021801D01*
X015151Y021401D01*
X015051Y021401D01*
X015051Y021801D01*
X014914Y021801D01*
X014651Y021537D01*
X014651Y021401D01*
X015051Y021401D01*
X015051Y021301D01*
X014651Y021301D01*
X014651Y021164D01*
X014914Y020901D01*
X014823Y020992D02*
X014463Y020992D01*
X014562Y021091D02*
X014725Y021091D01*
X014651Y021189D02*
X014611Y021189D01*
X014611Y021288D02*
X014651Y021288D01*
X014611Y021386D02*
X015051Y021386D01*
X015051Y021288D02*
X015151Y021288D01*
X015151Y021301D02*
X015151Y020901D01*
X015287Y020901D01*
X015551Y021164D01*
X015551Y021301D01*
X015151Y021301D01*
X015151Y021386D02*
X017735Y021386D01*
X017656Y021288D02*
X015551Y021288D01*
X015551Y021189D02*
X017615Y021189D01*
X017611Y021091D02*
X015477Y021091D01*
X015378Y020992D02*
X017624Y020992D01*
X018001Y021101D02*
X018001Y019151D01*
X018288Y019415D02*
X025676Y019415D01*
X026526Y019415D02*
X036676Y019415D01*
X036751Y019384D02*
X036579Y019456D01*
X036448Y019587D01*
X036377Y019759D01*
X036377Y019945D01*
X036448Y020117D01*
X036579Y020248D01*
X036751Y020319D01*
X037452Y020319D01*
X037624Y020248D01*
X037755Y020117D01*
X037826Y019945D01*
X037826Y019759D01*
X037755Y019587D01*
X037624Y019456D01*
X037452Y019384D01*
X036751Y019384D01*
X036751Y019319D02*
X036579Y019248D01*
X036448Y019117D01*
X036377Y018945D01*
X036377Y018759D01*
X036448Y018587D01*
X036579Y018455D01*
X036751Y018384D01*
X037452Y018384D01*
X037624Y018455D01*
X037755Y018587D01*
X037826Y018759D01*
X037826Y018945D01*
X037755Y019117D01*
X037624Y019248D01*
X037452Y019319D01*
X036751Y019319D01*
X036745Y019317D02*
X018354Y019317D01*
X018391Y019218D02*
X036549Y019218D01*
X036451Y019120D02*
X018391Y019120D01*
X018369Y019021D02*
X036408Y019021D01*
X036377Y018923D02*
X029581Y018923D01*
X029679Y018824D02*
X036377Y018824D01*
X036390Y018725D02*
X029721Y018725D01*
X029741Y018627D02*
X036431Y018627D01*
X036506Y018528D02*
X029741Y018528D01*
X029702Y018430D02*
X036641Y018430D01*
X036751Y018319D02*
X036579Y018248D01*
X036448Y018117D01*
X036377Y017945D01*
X036377Y017759D01*
X036448Y017587D01*
X036579Y017455D01*
X036751Y017384D01*
X037452Y017384D01*
X037624Y017455D01*
X037755Y017587D01*
X037826Y017759D01*
X037826Y017945D01*
X037755Y018117D01*
X037624Y018248D01*
X037452Y018319D01*
X036751Y018319D01*
X036564Y018233D02*
X029481Y018233D01*
X029633Y018331D02*
X037851Y018331D01*
X037851Y018233D02*
X037639Y018233D01*
X037738Y018134D02*
X037851Y018134D01*
X037851Y018036D02*
X037789Y018036D01*
X037826Y017937D02*
X037851Y017937D01*
X037851Y017839D02*
X037826Y017839D01*
X037819Y017740D02*
X037851Y017740D01*
X037851Y017641D02*
X037778Y017641D01*
X037711Y017543D02*
X037851Y017543D01*
X037851Y017444D02*
X037597Y017444D01*
X037452Y017319D02*
X037624Y017248D01*
X037755Y017117D01*
X037826Y016945D01*
X037826Y016759D01*
X037755Y016587D01*
X037624Y016455D01*
X037452Y016384D01*
X036751Y016384D01*
X036579Y016455D01*
X036448Y016587D01*
X036377Y016759D01*
X036377Y016945D01*
X036448Y017117D01*
X036579Y017248D01*
X036751Y017319D01*
X037452Y017319D01*
X037624Y017247D02*
X037851Y017247D01*
X037851Y017149D02*
X037723Y017149D01*
X037783Y017050D02*
X037851Y017050D01*
X037851Y016952D02*
X037824Y016952D01*
X037826Y016853D02*
X037851Y016853D01*
X037851Y016755D02*
X037825Y016755D01*
X037851Y016656D02*
X037784Y016656D01*
X037726Y016558D02*
X037851Y016558D01*
X037851Y016459D02*
X037627Y016459D01*
X037590Y016262D02*
X037851Y016262D01*
X037851Y016360D02*
X033159Y016360D01*
X033212Y016414D02*
X033340Y016723D01*
X033340Y017057D01*
X033212Y017366D01*
X032976Y017602D01*
X032667Y017730D01*
X032333Y017730D01*
X032025Y017602D01*
X031788Y017366D01*
X031660Y017057D01*
X031660Y016723D01*
X031788Y016414D01*
X032025Y016178D01*
X032333Y016050D01*
X032667Y016050D01*
X032976Y016178D01*
X033212Y016414D01*
X033231Y016459D02*
X036576Y016459D01*
X036477Y016558D02*
X033272Y016558D01*
X033313Y016656D02*
X036419Y016656D01*
X036378Y016755D02*
X033340Y016755D01*
X033340Y016853D02*
X036377Y016853D01*
X036379Y016952D02*
X033340Y016952D01*
X033340Y017050D02*
X036420Y017050D01*
X036480Y017149D02*
X033302Y017149D01*
X033261Y017247D02*
X036578Y017247D01*
X036606Y017444D02*
X033134Y017444D01*
X033221Y017346D02*
X037851Y017346D01*
X037452Y016319D02*
X036751Y016319D01*
X036579Y016248D01*
X036448Y016117D01*
X036377Y015945D01*
X036377Y015759D01*
X036448Y015587D01*
X036579Y015455D01*
X036751Y015384D01*
X037452Y015384D01*
X037624Y015455D01*
X037755Y015587D01*
X037826Y015759D01*
X037826Y015945D01*
X037755Y016117D01*
X037624Y016248D01*
X037452Y016319D01*
X037708Y016163D02*
X037851Y016163D01*
X037851Y016065D02*
X037777Y016065D01*
X037818Y015966D02*
X037851Y015966D01*
X037851Y015868D02*
X037826Y015868D01*
X037826Y015769D02*
X037851Y015769D01*
X037851Y015671D02*
X037790Y015671D01*
X037740Y015572D02*
X037851Y015572D01*
X037851Y015474D02*
X037642Y015474D01*
X037851Y015375D02*
X026493Y015375D01*
X026591Y015474D02*
X036561Y015474D01*
X036463Y015572D02*
X026690Y015572D01*
X026788Y015671D02*
X036413Y015671D01*
X036377Y015769D02*
X026887Y015769D01*
X026985Y015868D02*
X036377Y015868D01*
X036385Y015966D02*
X027084Y015966D01*
X027182Y016065D02*
X032297Y016065D01*
X032059Y016163D02*
X027281Y016163D01*
X027380Y016262D02*
X031940Y016262D01*
X031842Y016360D02*
X027478Y016360D01*
X027577Y016459D02*
X031770Y016459D01*
X031729Y016558D02*
X027675Y016558D01*
X027774Y016656D02*
X031688Y016656D01*
X031660Y016755D02*
X027872Y016755D01*
X027971Y016853D02*
X031660Y016853D01*
X031660Y016952D02*
X028069Y016952D01*
X028168Y017050D02*
X031660Y017050D01*
X031699Y017149D02*
X028266Y017149D01*
X028365Y017247D02*
X031739Y017247D01*
X031780Y017346D02*
X028464Y017346D01*
X028562Y017444D02*
X031867Y017444D01*
X031966Y017543D02*
X028661Y017543D01*
X028759Y017641D02*
X032121Y017641D01*
X032880Y017641D02*
X036425Y017641D01*
X036384Y017740D02*
X028858Y017740D01*
X028956Y017839D02*
X036377Y017839D01*
X036377Y017937D02*
X029055Y017937D01*
X029153Y018036D02*
X036414Y018036D01*
X036465Y018134D02*
X029252Y018134D01*
X029351Y018601D02*
X026101Y015351D01*
X023601Y015351D01*
X023576Y015326D01*
X023601Y015301D01*
X023651Y015301D01*
X023576Y015326D02*
X022278Y014028D01*
X022274Y013378D01*
X022792Y013601D02*
X022920Y013601D01*
X022946Y013665D02*
X022869Y013479D01*
X022869Y013277D01*
X022946Y013091D01*
X023089Y012949D01*
X023275Y012871D01*
X023477Y012871D01*
X023663Y012949D01*
X023806Y013091D01*
X023883Y013277D01*
X023883Y013479D01*
X023806Y013665D01*
X023663Y013808D01*
X023477Y013885D01*
X023275Y013885D01*
X023089Y013808D01*
X022946Y013665D01*
X022981Y013700D02*
X022750Y013700D01*
X022652Y013798D02*
X023079Y013798D01*
X022879Y013503D02*
X022833Y013503D01*
X022838Y013404D02*
X022869Y013404D01*
X022869Y013306D02*
X022838Y013306D01*
X022813Y013207D02*
X022898Y013207D01*
X022939Y013109D02*
X022773Y013109D01*
X022703Y013010D02*
X023028Y013010D01*
X023179Y012911D02*
X022605Y012911D01*
X021942Y012911D02*
X020158Y012911D01*
X020256Y012813D02*
X036377Y012813D01*
X036377Y012759D02*
X036377Y012945D01*
X036448Y013116D01*
X036579Y013248D01*
X036751Y013319D01*
X037452Y013319D01*
X037624Y013248D01*
X037755Y013116D01*
X037826Y012945D01*
X037826Y012759D01*
X037755Y012587D01*
X037624Y012455D01*
X037452Y012384D01*
X036751Y012384D01*
X036579Y012455D01*
X036448Y012587D01*
X036377Y012759D01*
X036395Y012714D02*
X020355Y012714D01*
X020453Y012616D02*
X036436Y012616D01*
X036517Y012517D02*
X020552Y012517D01*
X020651Y012419D02*
X036668Y012419D01*
X036751Y012319D02*
X036579Y012248D01*
X036448Y012116D01*
X036377Y011945D01*
X036377Y011759D01*
X036448Y011587D01*
X036579Y011455D01*
X036751Y011384D01*
X037452Y011384D01*
X037624Y011455D01*
X037755Y011587D01*
X037826Y011759D01*
X037826Y011945D01*
X037755Y012116D01*
X037624Y012248D01*
X037452Y012319D01*
X036751Y012319D01*
X036553Y012222D02*
X020848Y012222D01*
X020749Y012320D02*
X037851Y012320D01*
X037851Y012222D02*
X037650Y012222D01*
X037749Y012123D02*
X037851Y012123D01*
X037851Y012025D02*
X037793Y012025D01*
X037826Y011926D02*
X037851Y011926D01*
X037851Y011827D02*
X037826Y011827D01*
X037814Y011729D02*
X037851Y011729D01*
X037851Y011630D02*
X037773Y011630D01*
X037700Y011532D02*
X037851Y011532D01*
X037851Y011433D02*
X037570Y011433D01*
X037452Y011319D02*
X037624Y011248D01*
X037755Y011116D01*
X037826Y010945D01*
X037826Y010759D01*
X037755Y010587D01*
X037624Y010455D01*
X037452Y010384D01*
X036751Y010384D01*
X036579Y010455D01*
X036448Y010587D01*
X036377Y010759D01*
X036377Y010945D01*
X036448Y011116D01*
X036579Y011248D01*
X036751Y011319D01*
X037452Y011319D01*
X037636Y011236D02*
X037851Y011236D01*
X037851Y011138D02*
X037734Y011138D01*
X037787Y011039D02*
X037851Y011039D01*
X037851Y010941D02*
X037826Y010941D01*
X037826Y010842D02*
X037851Y010842D01*
X037851Y010743D02*
X037820Y010743D01*
X037851Y010645D02*
X037779Y010645D01*
X037715Y010546D02*
X037851Y010546D01*
X037851Y010448D02*
X037606Y010448D01*
X037617Y010251D02*
X037851Y010251D01*
X037851Y010349D02*
X024324Y010349D01*
X024423Y010251D02*
X036586Y010251D01*
X036579Y010248D02*
X036448Y010116D01*
X036377Y009945D01*
X036377Y009759D01*
X036448Y009587D01*
X036579Y009455D01*
X036751Y009384D01*
X037452Y009384D01*
X037624Y009455D01*
X037755Y009587D01*
X037826Y009759D01*
X037826Y009945D01*
X037755Y010116D01*
X037624Y010248D01*
X037452Y010319D01*
X036751Y010319D01*
X036579Y010248D01*
X036483Y010152D02*
X024521Y010152D01*
X024620Y010054D02*
X036422Y010054D01*
X036381Y009955D02*
X024718Y009955D01*
X025020Y009857D02*
X036377Y009857D01*
X036377Y009758D02*
X025196Y009758D01*
X025294Y009659D02*
X036418Y009659D01*
X036474Y009561D02*
X025345Y009561D01*
X025386Y009462D02*
X036572Y009462D01*
X036621Y009265D02*
X025397Y009265D01*
X025397Y009364D02*
X037851Y009364D01*
X037851Y009462D02*
X037631Y009462D01*
X037729Y009561D02*
X037851Y009561D01*
X037851Y009659D02*
X037785Y009659D01*
X037826Y009758D02*
X037851Y009758D01*
X037851Y009857D02*
X037826Y009857D01*
X037822Y009955D02*
X037851Y009955D01*
X037851Y010054D02*
X037781Y010054D01*
X037719Y010152D02*
X037851Y010152D01*
X037851Y009265D02*
X037582Y009265D01*
X037624Y009248D02*
X037452Y009319D01*
X036751Y009319D01*
X036579Y009248D01*
X036448Y009116D01*
X036377Y008945D01*
X036377Y008759D01*
X036448Y008587D01*
X036579Y008455D01*
X036751Y008384D01*
X037452Y008384D01*
X037624Y008455D01*
X037755Y008587D01*
X037826Y008759D01*
X037826Y008945D01*
X037755Y009116D01*
X037624Y009248D01*
X037705Y009167D02*
X037851Y009167D01*
X037851Y009068D02*
X037775Y009068D01*
X037816Y008970D02*
X037851Y008970D01*
X037851Y008871D02*
X037826Y008871D01*
X037826Y008773D02*
X037851Y008773D01*
X037851Y008674D02*
X037791Y008674D01*
X037744Y008576D02*
X037851Y008576D01*
X037851Y008477D02*
X037645Y008477D01*
X037547Y008280D02*
X037851Y008280D01*
X037851Y008378D02*
X010233Y008378D01*
X010135Y008280D02*
X036656Y008280D01*
X036579Y008248D02*
X036448Y008116D01*
X036377Y007945D01*
X036377Y007759D01*
X036448Y007587D01*
X036579Y007455D01*
X036751Y007384D01*
X037452Y007384D01*
X037624Y007455D01*
X037755Y007587D01*
X037826Y007759D01*
X037826Y007945D01*
X037755Y008116D01*
X037624Y008248D01*
X037452Y008319D01*
X036751Y008319D01*
X036579Y008248D01*
X036513Y008181D02*
X010037Y008181D01*
X009940Y008083D02*
X011662Y008083D01*
X011573Y008046D02*
X011435Y007908D01*
X011361Y007728D01*
X011361Y006973D01*
X011435Y006793D01*
X011573Y006655D01*
X011753Y006581D01*
X011948Y006581D01*
X012128Y006655D01*
X012266Y006793D01*
X012341Y006973D01*
X012341Y007728D01*
X012266Y007908D01*
X012128Y008046D01*
X011948Y008121D01*
X011753Y008121D01*
X011573Y008046D01*
X011511Y007984D02*
X009842Y007984D01*
X009744Y007886D02*
X011426Y007886D01*
X011385Y007787D02*
X009646Y007787D01*
X009549Y007689D02*
X011361Y007689D01*
X011361Y007590D02*
X009451Y007590D01*
X009353Y007492D02*
X011361Y007492D01*
X011361Y007393D02*
X009255Y007393D01*
X009158Y007294D02*
X011361Y007294D01*
X011361Y007196D02*
X009060Y007196D01*
X008962Y007097D02*
X011361Y007097D01*
X011361Y006999D02*
X008864Y006999D01*
X008767Y006900D02*
X011391Y006900D01*
X011432Y006802D02*
X008669Y006802D01*
X008571Y006703D02*
X011525Y006703D01*
X011696Y006605D02*
X008474Y006605D01*
X008376Y006506D02*
X015891Y006506D01*
X015891Y006552D02*
X015891Y006449D01*
X015930Y006354D01*
X018491Y003793D01*
X018491Y002902D01*
X018491Y002799D01*
X018530Y002704D01*
X018811Y002423D01*
X018811Y002323D01*
X018870Y002180D01*
X018980Y002070D01*
X019123Y002011D01*
X019278Y002011D01*
X019422Y002070D01*
X019531Y002180D01*
X019591Y002323D01*
X019591Y002478D01*
X019531Y002622D01*
X019422Y002731D01*
X019278Y002791D01*
X019178Y002791D01*
X019011Y002958D01*
X019011Y003952D01*
X018971Y004048D01*
X018898Y004121D01*
X016411Y006608D01*
X016411Y007084D01*
X016451Y007124D01*
X016491Y007084D01*
X016491Y006799D01*
X016530Y006704D01*
X016604Y006630D01*
X018536Y004698D01*
X018536Y004598D01*
X018595Y004455D01*
X018705Y004345D01*
X018848Y004286D01*
X019003Y004286D01*
X019147Y004345D01*
X019256Y004455D01*
X019316Y004598D01*
X019316Y004753D01*
X019256Y004897D01*
X019147Y005006D01*
X019003Y005066D01*
X018903Y005066D01*
X017011Y006958D01*
X017011Y007084D01*
X017081Y007155D01*
X017141Y007298D01*
X017141Y007453D01*
X017081Y007597D01*
X016972Y007706D01*
X016828Y007766D01*
X016673Y007766D01*
X016530Y007706D01*
X016451Y007627D01*
X016372Y007706D01*
X016228Y007766D01*
X016073Y007766D01*
X015930Y007706D01*
X015820Y007597D01*
X015761Y007453D01*
X015761Y007298D01*
X015820Y007155D01*
X015891Y007084D01*
X015891Y006552D01*
X015891Y006605D02*
X014006Y006605D01*
X013948Y006581D02*
X014128Y006655D01*
X014266Y006793D01*
X014341Y006973D01*
X014341Y007728D01*
X014266Y007908D01*
X014128Y008046D01*
X013948Y008121D01*
X013753Y008121D01*
X013573Y008046D01*
X013435Y007908D01*
X013361Y007728D01*
X013361Y006973D01*
X013435Y006793D01*
X013573Y006655D01*
X013753Y006581D01*
X013948Y006581D01*
X013696Y006605D02*
X013006Y006605D01*
X012948Y006581D02*
X013128Y006655D01*
X013266Y006793D01*
X013341Y006973D01*
X013341Y007728D01*
X013266Y007908D01*
X013128Y008046D01*
X012948Y008121D01*
X012753Y008121D01*
X012573Y008046D01*
X012435Y007908D01*
X012361Y007728D01*
X012361Y006973D01*
X012435Y006793D01*
X012573Y006655D01*
X012753Y006581D01*
X012948Y006581D01*
X012696Y006605D02*
X012006Y006605D01*
X012176Y006703D02*
X012525Y006703D01*
X012432Y006802D02*
X012270Y006802D01*
X012310Y006900D02*
X012391Y006900D01*
X012361Y006999D02*
X012341Y006999D01*
X012341Y007097D02*
X012361Y007097D01*
X012361Y007196D02*
X012341Y007196D01*
X012341Y007294D02*
X012361Y007294D01*
X012361Y007393D02*
X012341Y007393D01*
X012341Y007492D02*
X012361Y007492D01*
X012361Y007590D02*
X012341Y007590D01*
X012341Y007689D02*
X012361Y007689D01*
X012385Y007787D02*
X012316Y007787D01*
X012276Y007886D02*
X012426Y007886D01*
X012511Y007984D02*
X012190Y007984D01*
X012040Y008083D02*
X012662Y008083D01*
X013040Y008083D02*
X013662Y008083D01*
X013511Y007984D02*
X013190Y007984D01*
X013276Y007886D02*
X013426Y007886D01*
X013385Y007787D02*
X013316Y007787D01*
X013341Y007689D02*
X013361Y007689D01*
X013361Y007590D02*
X013341Y007590D01*
X013341Y007492D02*
X013361Y007492D01*
X013361Y007393D02*
X013341Y007393D01*
X013341Y007294D02*
X013361Y007294D01*
X013361Y007196D02*
X013341Y007196D01*
X013341Y007097D02*
X013361Y007097D01*
X013361Y006999D02*
X013341Y006999D01*
X013310Y006900D02*
X013391Y006900D01*
X013432Y006802D02*
X013270Y006802D01*
X013176Y006703D02*
X013525Y006703D01*
X014176Y006703D02*
X015891Y006703D01*
X015891Y006802D02*
X014270Y006802D01*
X014310Y006900D02*
X015891Y006900D01*
X015891Y006999D02*
X014341Y006999D01*
X014341Y007097D02*
X015878Y007097D01*
X015803Y007196D02*
X014341Y007196D01*
X014341Y007294D02*
X015762Y007294D01*
X015761Y007393D02*
X014341Y007393D01*
X014341Y007492D02*
X015777Y007492D01*
X015817Y007590D02*
X014341Y007590D01*
X014341Y007689D02*
X015912Y007689D01*
X016151Y007376D02*
X016151Y006501D01*
X018751Y003901D01*
X018751Y002851D01*
X019201Y002401D01*
X019555Y002564D02*
X022251Y002564D01*
X022251Y002466D02*
X019591Y002466D01*
X019591Y002367D02*
X022251Y002367D01*
X022251Y002269D02*
X019568Y002269D01*
X019522Y002170D02*
X022251Y002170D01*
X022251Y002072D02*
X019423Y002072D01*
X018978Y002072D02*
X007726Y002072D01*
X007726Y002170D02*
X018880Y002170D01*
X018833Y002269D02*
X007726Y002269D01*
X007726Y002367D02*
X018811Y002367D01*
X018768Y002466D02*
X007726Y002466D01*
X007726Y002564D02*
X018669Y002564D01*
X018571Y002663D02*
X007726Y002663D01*
X007726Y002761D02*
X018506Y002761D01*
X018491Y002860D02*
X007726Y002860D01*
X007726Y002959D02*
X018491Y002959D01*
X018491Y003057D02*
X007726Y003057D01*
X007726Y003156D02*
X018491Y003156D01*
X018491Y003254D02*
X007726Y003254D01*
X007726Y003353D02*
X018491Y003353D01*
X018491Y003451D02*
X007726Y003451D01*
X007726Y003550D02*
X018491Y003550D01*
X018491Y003648D02*
X007726Y003648D01*
X007726Y003747D02*
X018491Y003747D01*
X018438Y003845D02*
X007726Y003845D01*
X007726Y003944D02*
X018340Y003944D01*
X018241Y004043D02*
X007726Y004043D01*
X007726Y004141D02*
X018143Y004141D01*
X018044Y004240D02*
X007726Y004240D01*
X007726Y004338D02*
X017946Y004338D01*
X017847Y004437D02*
X007726Y004437D01*
X007726Y004535D02*
X017749Y004535D01*
X017650Y004634D02*
X007726Y004634D01*
X007726Y004732D02*
X017552Y004732D01*
X017453Y004831D02*
X007726Y004831D01*
X007726Y004929D02*
X017354Y004929D01*
X017256Y005028D02*
X007726Y005028D01*
X007726Y005126D02*
X017157Y005126D01*
X017059Y005225D02*
X007726Y005225D01*
X007726Y005324D02*
X016960Y005324D01*
X016862Y005422D02*
X007726Y005422D01*
X007726Y005521D02*
X016763Y005521D01*
X016665Y005619D02*
X007726Y005619D01*
X007726Y005718D02*
X016566Y005718D01*
X016468Y005816D02*
X007726Y005816D01*
X007789Y005915D02*
X016369Y005915D01*
X016270Y006013D02*
X007887Y006013D01*
X007985Y006112D02*
X016172Y006112D01*
X016073Y006210D02*
X008083Y006210D01*
X008180Y006309D02*
X015975Y006309D01*
X015908Y006408D02*
X008278Y006408D01*
X007949Y006703D02*
X005116Y006703D01*
X005215Y006605D02*
X007851Y006605D01*
X007753Y006506D02*
X005313Y006506D01*
X005412Y006408D02*
X007655Y006408D01*
X007557Y006309D02*
X005510Y006309D01*
X005578Y006241D02*
X004861Y006958D01*
X004861Y008402D01*
X004821Y008498D01*
X004748Y008571D01*
X004611Y008708D01*
X004611Y008789D01*
X004630Y008770D01*
X004773Y008711D01*
X004928Y008711D01*
X005072Y008770D01*
X005142Y008841D01*
X005074Y008773D02*
X006471Y008773D01*
X006386Y008674D02*
X004645Y008674D01*
X004627Y008773D02*
X004611Y008773D01*
X004744Y008576D02*
X006345Y008576D01*
X006336Y008477D02*
X004830Y008477D01*
X004861Y008378D02*
X006344Y008378D01*
X006385Y008280D02*
X004861Y008280D01*
X004861Y008181D02*
X006469Y008181D01*
X006726Y008476D02*
X008226Y008476D01*
X007969Y008181D02*
X006983Y008181D01*
X007539Y007590D02*
X004861Y007590D01*
X004861Y007492D02*
X007487Y007492D01*
X007461Y007393D02*
X004861Y007393D01*
X004861Y007294D02*
X007461Y007294D01*
X007493Y007196D02*
X004861Y007196D01*
X004861Y007097D02*
X007553Y007097D01*
X007681Y006999D02*
X004861Y006999D01*
X004919Y006900D02*
X008144Y006900D01*
X008046Y006802D02*
X005017Y006802D01*
X004601Y006851D02*
X005601Y005851D01*
X005956Y006013D02*
X007351Y006013D01*
X007351Y005915D02*
X005991Y005915D01*
X005991Y005928D02*
X005931Y006072D01*
X005822Y006181D01*
X005678Y006241D01*
X005578Y006241D01*
X005751Y006210D02*
X007460Y006210D01*
X007362Y006112D02*
X005891Y006112D01*
X005991Y005928D02*
X005991Y005773D01*
X005931Y005630D01*
X005822Y005520D01*
X005678Y005461D01*
X005523Y005461D01*
X005380Y005520D01*
X005270Y005630D01*
X005211Y005773D01*
X005211Y005873D01*
X005191Y005893D01*
X005191Y005699D01*
X005063Y005390D01*
X004827Y005154D01*
X004518Y005026D01*
X004184Y005026D01*
X003875Y005154D01*
X003639Y005390D01*
X003511Y005699D01*
X003511Y006033D01*
X003639Y006342D01*
X003875Y006578D01*
X004184Y006706D01*
X004379Y006706D01*
X004341Y006799D01*
X004341Y006902D01*
X004341Y008243D01*
X004130Y008454D01*
X004091Y008549D01*
X004091Y008652D01*
X004091Y011493D01*
X003991Y011593D01*
X003991Y011523D01*
X003931Y011380D01*
X003822Y011270D01*
X003678Y011211D01*
X003523Y011211D01*
X003380Y011270D01*
X003309Y011341D01*
X000892Y011341D01*
X000822Y011270D01*
X000678Y011211D01*
X000523Y011211D01*
X000380Y011270D01*
X000361Y011289D01*
X000341Y003121D01*
X002736Y003131D01*
X002736Y003057D02*
X007351Y003057D01*
X007351Y002959D02*
X002735Y002959D01*
X002735Y002860D02*
X007351Y002860D01*
X007351Y002761D02*
X002734Y002761D01*
X002734Y002663D02*
X007351Y002663D01*
X007351Y002564D02*
X006408Y002564D01*
X006390Y002583D02*
X006202Y002661D01*
X005999Y002661D01*
X005812Y002583D01*
X005668Y002440D01*
X005601Y002276D01*
X005533Y002440D01*
X005390Y002583D01*
X005202Y002661D01*
X004999Y002661D01*
X004812Y002583D01*
X004668Y002440D01*
X004601Y002276D01*
X004533Y002440D01*
X004390Y002583D01*
X004202Y002661D01*
X003999Y002661D01*
X003812Y002583D01*
X003668Y002440D01*
X003591Y002252D01*
X003591Y001449D01*
X003668Y001262D01*
X003812Y001118D01*
X003999Y001041D01*
X004202Y001041D01*
X004390Y001118D01*
X004533Y001262D01*
X004601Y001425D01*
X004668Y001262D01*
X004812Y001118D01*
X004999Y001041D01*
X005202Y001041D01*
X005390Y001118D01*
X005533Y001262D01*
X005601Y001425D01*
X005668Y001262D01*
X005812Y001118D01*
X005999Y001041D01*
X006202Y001041D01*
X006390Y001118D01*
X006533Y001262D01*
X006611Y001449D01*
X006611Y002252D01*
X006533Y002440D01*
X006390Y002583D01*
X006507Y002466D02*
X007351Y002466D01*
X007351Y002367D02*
X006563Y002367D01*
X006604Y002269D02*
X007351Y002269D01*
X007351Y002170D02*
X006611Y002170D01*
X006611Y002072D02*
X007351Y002072D01*
X007351Y001973D02*
X006611Y001973D01*
X006611Y001875D02*
X007351Y001875D01*
X007351Y001776D02*
X006611Y001776D01*
X006611Y001677D02*
X007351Y001677D01*
X007351Y001579D02*
X006611Y001579D01*
X006611Y001480D02*
X007351Y001480D01*
X007351Y001382D02*
X006583Y001382D01*
X006542Y001283D02*
X007351Y001283D01*
X007351Y001185D02*
X006456Y001185D01*
X006312Y001086D02*
X007351Y001086D01*
X007351Y000988D02*
X002728Y000988D01*
X002728Y001086D02*
X003890Y001086D01*
X003746Y001185D02*
X002729Y001185D01*
X002729Y001283D02*
X003660Y001283D01*
X003619Y001382D02*
X002729Y001382D01*
X002730Y001480D02*
X003591Y001480D01*
X003591Y001579D02*
X002730Y001579D01*
X002731Y001677D02*
X003591Y001677D01*
X003591Y001776D02*
X002731Y001776D01*
X002731Y001875D02*
X003591Y001875D01*
X003591Y001973D02*
X002732Y001973D01*
X002732Y002072D02*
X003591Y002072D01*
X003591Y002170D02*
X002732Y002170D01*
X002733Y002269D02*
X003598Y002269D01*
X003638Y002367D02*
X002733Y002367D01*
X002733Y002466D02*
X003695Y002466D01*
X003793Y002564D02*
X002734Y002564D01*
X004408Y002564D02*
X004793Y002564D01*
X004695Y002466D02*
X004507Y002466D01*
X004563Y002367D02*
X004638Y002367D01*
X005408Y002564D02*
X005793Y002564D01*
X005695Y002466D02*
X005507Y002466D01*
X005563Y002367D02*
X005638Y002367D01*
X005619Y001382D02*
X005583Y001382D01*
X005542Y001283D02*
X005660Y001283D01*
X005746Y001185D02*
X005456Y001185D01*
X005312Y001086D02*
X005890Y001086D01*
X004890Y001086D02*
X004312Y001086D01*
X004456Y001185D02*
X004746Y001185D01*
X004660Y001283D02*
X004542Y001283D01*
X004583Y001382D02*
X004619Y001382D01*
X002728Y000889D02*
X007351Y000889D01*
X007351Y000791D02*
X002727Y000791D01*
X002727Y000692D02*
X007351Y000692D01*
X007351Y000594D02*
X002727Y000594D01*
X002726Y000495D02*
X007351Y000495D01*
X007351Y000396D02*
X002726Y000396D01*
X000341Y003156D02*
X007351Y003156D01*
X007351Y003254D02*
X000341Y003254D01*
X000341Y003353D02*
X007351Y003353D01*
X007351Y003451D02*
X000342Y003451D01*
X000342Y003550D02*
X007351Y003550D01*
X007351Y003648D02*
X000342Y003648D01*
X000342Y003747D02*
X007351Y003747D01*
X007351Y003845D02*
X000343Y003845D01*
X000343Y003944D02*
X007351Y003944D01*
X007351Y004043D02*
X000343Y004043D01*
X000343Y004141D02*
X007351Y004141D01*
X007351Y004240D02*
X000344Y004240D01*
X000344Y004338D02*
X007351Y004338D01*
X007351Y004437D02*
X000344Y004437D01*
X000344Y004535D02*
X007351Y004535D01*
X007351Y004634D02*
X000344Y004634D01*
X000345Y004732D02*
X007351Y004732D01*
X007351Y004831D02*
X000345Y004831D01*
X000345Y004929D02*
X007351Y004929D01*
X007351Y005028D02*
X004522Y005028D01*
X004760Y005126D02*
X007351Y005126D01*
X007351Y005225D02*
X004897Y005225D01*
X004996Y005324D02*
X007351Y005324D01*
X007351Y005422D02*
X005076Y005422D01*
X005117Y005521D02*
X005379Y005521D01*
X005281Y005619D02*
X005158Y005619D01*
X005191Y005718D02*
X005234Y005718D01*
X005211Y005816D02*
X005191Y005816D01*
X005822Y005521D02*
X007351Y005521D01*
X007351Y005619D02*
X005921Y005619D01*
X005968Y005718D02*
X007351Y005718D01*
X007351Y005816D02*
X005991Y005816D01*
X004601Y006851D02*
X004601Y008351D01*
X004351Y008601D01*
X004351Y011601D01*
X003851Y012101D01*
X003851Y013851D01*
X004351Y014351D01*
X004716Y014488D02*
X005120Y014488D01*
X005022Y014390D02*
X004741Y014390D01*
X004741Y014291D02*
X004923Y014291D01*
X004825Y014192D02*
X004707Y014192D01*
X004726Y014094D02*
X004645Y014094D01*
X004628Y013995D02*
X004512Y013995D01*
X004529Y013897D02*
X004265Y013897D01*
X004166Y013798D02*
X004431Y013798D01*
X004174Y013700D02*
X004111Y013700D01*
X004351Y013351D02*
X006101Y015101D01*
X011601Y015101D01*
X011366Y014784D02*
X006151Y014784D01*
X005810Y015178D02*
X000370Y015178D01*
X000370Y015276D02*
X005909Y015276D01*
X005712Y015079D02*
X000370Y015079D01*
X000370Y014981D02*
X005613Y014981D01*
X005515Y014882D02*
X000369Y014882D01*
X000369Y014784D02*
X005416Y014784D01*
X005318Y014685D02*
X004562Y014685D01*
X004666Y014587D02*
X005219Y014587D01*
X004139Y014685D02*
X000369Y014685D01*
X000369Y014587D02*
X004035Y014587D01*
X003986Y014488D02*
X000368Y014488D01*
X000368Y014390D02*
X003961Y014390D01*
X003923Y014291D02*
X000368Y014291D01*
X000368Y014192D02*
X003825Y014192D01*
X003726Y014094D02*
X000368Y014094D01*
X000367Y013995D02*
X003629Y013995D01*
X003591Y013897D02*
X000367Y013897D01*
X000367Y013798D02*
X003591Y013798D01*
X003591Y013700D02*
X000367Y013700D01*
X000366Y013601D02*
X003591Y013601D01*
X003591Y013503D02*
X000366Y013503D01*
X000366Y013404D02*
X003591Y013404D01*
X003591Y013306D02*
X000366Y013306D01*
X000365Y013207D02*
X003591Y013207D01*
X003591Y013109D02*
X000365Y013109D01*
X000365Y013010D02*
X003591Y013010D01*
X003591Y012911D02*
X000365Y012911D01*
X000364Y012813D02*
X003591Y012813D01*
X003591Y012714D02*
X000364Y012714D01*
X000364Y012616D02*
X003591Y012616D01*
X003591Y012517D02*
X000364Y012517D01*
X000363Y012419D02*
X003591Y012419D01*
X003591Y012320D02*
X000363Y012320D01*
X000363Y012222D02*
X003591Y012222D01*
X003591Y012123D02*
X000363Y012123D01*
X000362Y012025D02*
X003601Y012025D01*
X003374Y011926D02*
X000827Y011926D01*
X000601Y011601D02*
X003601Y011601D01*
X003886Y011335D02*
X004091Y011335D01*
X004091Y011433D02*
X003954Y011433D01*
X003991Y011532D02*
X004052Y011532D01*
X004091Y011236D02*
X003740Y011236D01*
X003462Y011236D02*
X000740Y011236D01*
X000886Y011335D02*
X003315Y011335D01*
X004091Y011138D02*
X000360Y011138D01*
X000361Y011236D02*
X000462Y011236D01*
X000360Y011039D02*
X004091Y011039D01*
X004091Y010941D02*
X000360Y010941D01*
X000360Y010842D02*
X004091Y010842D01*
X004091Y010743D02*
X000359Y010743D01*
X000359Y010645D02*
X004091Y010645D01*
X004091Y010546D02*
X000359Y010546D01*
X000359Y010448D02*
X004091Y010448D01*
X004091Y010349D02*
X000358Y010349D01*
X000358Y010251D02*
X004091Y010251D01*
X004091Y010152D02*
X002723Y010152D01*
X002702Y010161D02*
X002499Y010161D01*
X002312Y010083D01*
X002168Y009940D01*
X002101Y009776D01*
X002033Y009940D01*
X001890Y010083D01*
X001702Y010161D01*
X001499Y010161D01*
X001312Y010083D01*
X001168Y009940D01*
X001091Y009752D01*
X001091Y008949D01*
X001168Y008762D01*
X001312Y008618D01*
X001499Y008541D01*
X001702Y008541D01*
X001890Y008618D01*
X002033Y008762D01*
X002101Y008925D01*
X002168Y008762D01*
X002312Y008618D01*
X002499Y008541D01*
X002702Y008541D01*
X002890Y008618D01*
X003033Y008762D01*
X003111Y008949D01*
X003111Y009752D01*
X003033Y009940D01*
X002890Y010083D01*
X002702Y010161D01*
X002479Y010152D02*
X001723Y010152D01*
X001919Y010054D02*
X002282Y010054D01*
X002184Y009955D02*
X002018Y009955D01*
X002068Y009857D02*
X002134Y009857D01*
X001479Y010152D02*
X000358Y010152D01*
X000358Y010054D02*
X001282Y010054D01*
X001184Y009955D02*
X000357Y009955D01*
X000357Y009857D02*
X001134Y009857D01*
X001093Y009758D02*
X000357Y009758D01*
X000357Y009659D02*
X001091Y009659D01*
X001091Y009561D02*
X000356Y009561D01*
X000356Y009462D02*
X001091Y009462D01*
X001091Y009364D02*
X000356Y009364D01*
X000356Y009265D02*
X001091Y009265D01*
X001091Y009167D02*
X000356Y009167D01*
X000355Y009068D02*
X001091Y009068D01*
X001091Y008970D02*
X000355Y008970D01*
X000355Y008871D02*
X001123Y008871D01*
X001164Y008773D02*
X000355Y008773D01*
X000354Y008674D02*
X001256Y008674D01*
X001415Y008576D02*
X000354Y008576D01*
X000354Y008477D02*
X004121Y008477D01*
X004091Y008576D02*
X002786Y008576D01*
X002945Y008674D02*
X004091Y008674D01*
X004091Y008773D02*
X003038Y008773D01*
X003078Y008871D02*
X004091Y008871D01*
X004091Y008970D02*
X003111Y008970D01*
X003111Y009068D02*
X004091Y009068D01*
X004091Y009167D02*
X003111Y009167D01*
X003111Y009265D02*
X004091Y009265D01*
X004091Y009364D02*
X003111Y009364D01*
X003111Y009462D02*
X004091Y009462D01*
X004091Y009561D02*
X003111Y009561D01*
X003111Y009659D02*
X004091Y009659D01*
X004091Y009758D02*
X003108Y009758D01*
X003068Y009857D02*
X004091Y009857D01*
X004091Y009955D02*
X003018Y009955D01*
X002919Y010054D02*
X004091Y010054D01*
X004851Y010726D02*
X005226Y010351D01*
X006101Y010351D01*
X006351Y010601D01*
X006601Y010601D01*
X004851Y010726D02*
X004851Y011601D01*
X004526Y011827D02*
X004492Y011827D01*
X004393Y011926D02*
X004624Y011926D01*
X004154Y013010D02*
X004111Y013010D01*
X000374Y011926D02*
X000362Y011926D01*
X002078Y008871D02*
X002123Y008871D01*
X002164Y008773D02*
X002038Y008773D01*
X001945Y008674D02*
X002256Y008674D01*
X002415Y008576D02*
X001786Y008576D01*
X000354Y008378D02*
X004205Y008378D01*
X004304Y008280D02*
X000353Y008280D01*
X000353Y008181D02*
X004341Y008181D01*
X004341Y008083D02*
X000353Y008083D01*
X000353Y007984D02*
X004341Y007984D01*
X004341Y007886D02*
X000352Y007886D01*
X000352Y007787D02*
X004341Y007787D01*
X004341Y007689D02*
X000352Y007689D01*
X000352Y007590D02*
X004341Y007590D01*
X004341Y007492D02*
X000351Y007492D01*
X000351Y007393D02*
X004341Y007393D01*
X004341Y007294D02*
X000351Y007294D01*
X000351Y007196D02*
X004341Y007196D01*
X004341Y007097D02*
X000350Y007097D01*
X000350Y006999D02*
X004341Y006999D01*
X004341Y006900D02*
X000350Y006900D01*
X000350Y006802D02*
X004341Y006802D01*
X004177Y006703D02*
X000349Y006703D01*
X000349Y006605D02*
X003939Y006605D01*
X003803Y006506D02*
X000349Y006506D01*
X000349Y006408D02*
X003704Y006408D01*
X003625Y006309D02*
X000349Y006309D01*
X000348Y006210D02*
X003584Y006210D01*
X003544Y006112D02*
X000348Y006112D01*
X000348Y006013D02*
X003511Y006013D01*
X003511Y005915D02*
X000348Y005915D01*
X000347Y005816D02*
X003511Y005816D01*
X003511Y005718D02*
X000347Y005718D01*
X000347Y005619D02*
X003544Y005619D01*
X003585Y005521D02*
X000347Y005521D01*
X000346Y005422D02*
X003626Y005422D01*
X003706Y005324D02*
X000346Y005324D01*
X000346Y005225D02*
X003804Y005225D01*
X003942Y005126D02*
X000346Y005126D01*
X000345Y005028D02*
X004179Y005028D01*
X008020Y006999D02*
X008242Y006999D01*
X008149Y007097D02*
X008340Y007097D01*
X007647Y007689D02*
X004861Y007689D01*
X004861Y007787D02*
X007920Y007787D01*
X008018Y007886D02*
X004861Y007886D01*
X004861Y007984D02*
X008117Y007984D01*
X008215Y008083D02*
X004861Y008083D01*
X010331Y008477D02*
X036558Y008477D01*
X036459Y008576D02*
X010428Y008576D01*
X011979Y008674D02*
X012530Y008674D01*
X012431Y008773D02*
X012138Y008773D01*
X012217Y008871D02*
X012369Y008871D01*
X012328Y008970D02*
X012259Y008970D01*
X012277Y009068D02*
X012317Y009068D01*
X012317Y009167D02*
X012277Y009167D01*
X012277Y009265D02*
X012317Y009265D01*
X013337Y009265D02*
X021709Y009265D01*
X021709Y009364D02*
X013337Y009364D01*
X013337Y009462D02*
X021720Y009462D01*
X021693Y009561D02*
X013337Y009561D01*
X013337Y009659D02*
X021600Y009659D01*
X021508Y009758D02*
X013337Y009758D01*
X013314Y009857D02*
X021415Y009857D01*
X021322Y009955D02*
X013273Y009955D01*
X013193Y010054D02*
X021230Y010054D01*
X021137Y010152D02*
X013063Y010152D01*
X013337Y009167D02*
X021728Y009167D01*
X021768Y009068D02*
X013337Y009068D01*
X013326Y008970D02*
X021829Y008970D01*
X021928Y008871D02*
X013285Y008871D01*
X013223Y008773D02*
X022128Y008773D01*
X022419Y008773D02*
X024687Y008773D01*
X024487Y008871D02*
X023609Y008871D01*
X023739Y008970D02*
X024388Y008970D01*
X024327Y009068D02*
X023819Y009068D01*
X023860Y009167D02*
X024287Y009167D01*
X024268Y009265D02*
X023883Y009265D01*
X023883Y009364D02*
X024268Y009364D01*
X024280Y009462D02*
X023867Y009462D01*
X023826Y009561D02*
X024320Y009561D01*
X024279Y009659D02*
X023756Y009659D01*
X023651Y009758D02*
X024180Y009758D01*
X024082Y009857D02*
X023245Y009857D01*
X023156Y009955D02*
X023983Y009955D01*
X023885Y010054D02*
X023067Y010054D01*
X022978Y010152D02*
X023786Y010152D01*
X023687Y010251D02*
X022890Y010251D01*
X022801Y010349D02*
X023589Y010349D01*
X023490Y010448D02*
X022712Y010448D01*
X022623Y010546D02*
X023392Y010546D01*
X023293Y010645D02*
X022534Y010645D01*
X022445Y010743D02*
X023195Y010743D01*
X023096Y010842D02*
X022356Y010842D01*
X022267Y010941D02*
X022998Y010941D01*
X022899Y011039D02*
X022179Y011039D01*
X021998Y010851D02*
X023376Y009323D01*
X023013Y008970D02*
X022718Y008970D01*
X022779Y009068D02*
X022933Y009068D01*
X022892Y009167D02*
X022820Y009167D01*
X022838Y009265D02*
X022869Y009265D01*
X022869Y009364D02*
X022838Y009364D01*
X022827Y009462D02*
X022885Y009462D01*
X022811Y009561D02*
X022786Y009561D01*
X022274Y009323D02*
X019896Y011851D01*
X014101Y011851D01*
X013101Y012913D01*
X013359Y013207D02*
X013468Y013207D01*
X013701Y012888D02*
X013701Y012751D01*
X014101Y012351D01*
X019851Y012351D01*
X021351Y010851D01*
X021998Y010851D01*
X021351Y011351D02*
X022955Y011351D01*
X024833Y009473D01*
X024833Y009323D01*
X025338Y009068D02*
X036428Y009068D01*
X036387Y008970D02*
X025277Y008970D01*
X025179Y008871D02*
X036377Y008871D01*
X036377Y008773D02*
X024978Y008773D01*
X025379Y009167D02*
X036498Y009167D01*
X036412Y008674D02*
X013124Y008674D01*
X014040Y008083D02*
X036434Y008083D01*
X036393Y007984D02*
X014190Y007984D01*
X014276Y007886D02*
X036377Y007886D01*
X036377Y007787D02*
X014316Y007787D01*
X016389Y007689D02*
X016512Y007689D01*
X016751Y007376D02*
X016751Y006851D01*
X018926Y004676D01*
X019284Y004831D02*
X033363Y004831D01*
X033265Y004732D02*
X019316Y004732D01*
X019316Y004634D02*
X033166Y004634D01*
X033068Y004535D02*
X019290Y004535D01*
X019238Y004437D02*
X032969Y004437D01*
X032870Y004338D02*
X019130Y004338D01*
X018878Y004141D02*
X032673Y004141D01*
X032573Y004141D01*
X032430Y004081D01*
X032320Y003972D01*
X032261Y003828D01*
X032261Y003673D01*
X032320Y003530D01*
X032430Y003420D01*
X032573Y003361D01*
X032728Y003361D01*
X032872Y003420D01*
X032981Y003530D01*
X033041Y003673D01*
X033041Y003773D01*
X035728Y006461D01*
X035828Y006461D01*
X035972Y006520D01*
X036081Y006630D01*
X036141Y006773D01*
X036141Y006928D01*
X036081Y007072D01*
X035972Y007181D01*
X035828Y007241D01*
X035673Y007241D01*
X035530Y007181D01*
X035420Y007072D01*
X035361Y006928D01*
X035361Y006828D01*
X032673Y004141D01*
X032772Y004240D02*
X018780Y004240D01*
X018722Y004338D02*
X018681Y004338D01*
X018613Y004437D02*
X018583Y004437D01*
X018562Y004535D02*
X018484Y004535D01*
X018536Y004634D02*
X018385Y004634D01*
X018287Y004732D02*
X018502Y004732D01*
X018403Y004831D02*
X018188Y004831D01*
X018090Y004929D02*
X018304Y004929D01*
X018206Y005028D02*
X017991Y005028D01*
X017893Y005126D02*
X018107Y005126D01*
X018009Y005225D02*
X017794Y005225D01*
X017696Y005324D02*
X017910Y005324D01*
X017812Y005422D02*
X017597Y005422D01*
X017499Y005521D02*
X017713Y005521D01*
X017615Y005619D02*
X017400Y005619D01*
X017301Y005718D02*
X017516Y005718D01*
X017418Y005816D02*
X017203Y005816D01*
X017104Y005915D02*
X017319Y005915D01*
X017221Y006013D02*
X017006Y006013D01*
X016907Y006112D02*
X017122Y006112D01*
X017023Y006210D02*
X016809Y006210D01*
X016710Y006309D02*
X016925Y006309D01*
X016826Y006408D02*
X016612Y006408D01*
X016513Y006506D02*
X016728Y006506D01*
X016629Y006605D02*
X016415Y006605D01*
X016411Y006703D02*
X016531Y006703D01*
X016604Y006630D02*
X016604Y006630D01*
X016491Y006802D02*
X016411Y006802D01*
X016411Y006900D02*
X016491Y006900D01*
X016491Y006999D02*
X016411Y006999D01*
X016424Y007097D02*
X016478Y007097D01*
X017011Y006999D02*
X035390Y006999D01*
X035361Y006900D02*
X017069Y006900D01*
X017167Y006802D02*
X035334Y006802D01*
X035236Y006703D02*
X032674Y006703D01*
X032667Y006706D02*
X032333Y006706D01*
X032025Y006578D01*
X031788Y006342D01*
X031660Y006033D01*
X031660Y005699D01*
X031788Y005390D01*
X032025Y005154D01*
X032333Y005026D01*
X032667Y005026D01*
X032976Y005154D01*
X033212Y005390D01*
X033340Y005699D01*
X033340Y006033D01*
X033212Y006342D01*
X032976Y006578D01*
X032667Y006706D01*
X032912Y006605D02*
X035137Y006605D01*
X035038Y006506D02*
X033048Y006506D01*
X033147Y006408D02*
X034940Y006408D01*
X034841Y006309D02*
X033226Y006309D01*
X033267Y006210D02*
X034743Y006210D01*
X034644Y006112D02*
X033308Y006112D01*
X033340Y006013D02*
X034546Y006013D01*
X034447Y005915D02*
X033340Y005915D01*
X033340Y005816D02*
X034349Y005816D01*
X034250Y005718D02*
X033340Y005718D01*
X033307Y005619D02*
X034152Y005619D01*
X034053Y005521D02*
X033266Y005521D01*
X033226Y005422D02*
X033954Y005422D01*
X033856Y005324D02*
X033146Y005324D01*
X033047Y005225D02*
X033757Y005225D01*
X033659Y005126D02*
X032909Y005126D01*
X032672Y005028D02*
X033560Y005028D01*
X033462Y004929D02*
X019224Y004929D01*
X019095Y005028D02*
X020124Y005028D01*
X020129Y005026D02*
X020463Y005026D01*
X020771Y005154D01*
X021008Y005390D01*
X021136Y005699D01*
X021136Y006033D01*
X021008Y006342D01*
X020771Y006578D01*
X020463Y006706D01*
X020129Y006706D01*
X019820Y006578D01*
X019584Y006342D01*
X019456Y006033D01*
X019456Y005699D01*
X019584Y005390D01*
X019820Y005154D01*
X020129Y005026D01*
X019886Y005126D02*
X018843Y005126D01*
X018744Y005225D02*
X019749Y005225D01*
X019650Y005324D02*
X018646Y005324D01*
X018547Y005422D02*
X019570Y005422D01*
X019530Y005521D02*
X018449Y005521D01*
X018350Y005619D02*
X019489Y005619D01*
X019456Y005718D02*
X018251Y005718D01*
X018153Y005816D02*
X019456Y005816D01*
X019456Y005915D02*
X018054Y005915D01*
X017956Y006013D02*
X019456Y006013D01*
X019488Y006112D02*
X017857Y006112D01*
X017759Y006210D02*
X019529Y006210D01*
X019570Y006309D02*
X017660Y006309D01*
X017562Y006408D02*
X019649Y006408D01*
X019748Y006506D02*
X017463Y006506D01*
X017365Y006605D02*
X019884Y006605D01*
X020122Y006703D02*
X017266Y006703D01*
X017024Y007097D02*
X035446Y007097D01*
X035565Y007196D02*
X017098Y007196D01*
X017139Y007294D02*
X036692Y007294D01*
X036751Y007319D02*
X036579Y007248D01*
X036448Y007116D01*
X036377Y006945D01*
X036377Y006759D01*
X036448Y006587D01*
X036579Y006455D01*
X036751Y006384D01*
X037452Y006384D01*
X037624Y006455D01*
X037755Y006587D01*
X037826Y006759D01*
X037826Y006945D01*
X037755Y007116D01*
X037624Y007248D01*
X037452Y007319D01*
X036751Y007319D01*
X036730Y007393D02*
X017141Y007393D01*
X017125Y007492D02*
X036543Y007492D01*
X036446Y007590D02*
X017084Y007590D01*
X016989Y007689D02*
X036406Y007689D01*
X036527Y007196D02*
X035937Y007196D01*
X036056Y007097D02*
X036440Y007097D01*
X036399Y006999D02*
X036112Y006999D01*
X036141Y006900D02*
X036377Y006900D01*
X036377Y006802D02*
X036141Y006802D01*
X036112Y006703D02*
X036399Y006703D01*
X036440Y006605D02*
X036056Y006605D01*
X035938Y006506D02*
X036528Y006506D01*
X036695Y006408D02*
X035675Y006408D01*
X035577Y006309D02*
X036727Y006309D01*
X036751Y006319D02*
X036579Y006248D01*
X036448Y006116D01*
X036377Y005945D01*
X036377Y005759D01*
X036448Y005587D01*
X036579Y005455D01*
X036751Y005384D01*
X037452Y005384D01*
X037624Y005455D01*
X037755Y005587D01*
X037826Y005759D01*
X037826Y005945D01*
X037755Y006116D01*
X037624Y006248D01*
X037452Y006319D01*
X036751Y006319D01*
X036542Y006210D02*
X035478Y006210D01*
X035380Y006112D02*
X036446Y006112D01*
X036405Y006013D02*
X035281Y006013D01*
X035183Y005915D02*
X036377Y005915D01*
X036377Y005816D02*
X035084Y005816D01*
X034985Y005718D02*
X036393Y005718D01*
X036434Y005619D02*
X034887Y005619D01*
X034788Y005521D02*
X036514Y005521D01*
X036659Y005422D02*
X034690Y005422D01*
X034591Y005324D02*
X037851Y005324D01*
X037851Y005422D02*
X037544Y005422D01*
X037452Y005319D02*
X037624Y005248D01*
X037755Y005116D01*
X037826Y004945D01*
X037826Y004759D01*
X037755Y004587D01*
X037624Y004455D01*
X037452Y004384D01*
X036751Y004384D01*
X036579Y004455D01*
X036448Y004587D01*
X036377Y004759D01*
X036377Y004945D01*
X036448Y005116D01*
X036579Y005248D01*
X036751Y005319D01*
X037452Y005319D01*
X037647Y005225D02*
X037851Y005225D01*
X037851Y005126D02*
X037745Y005126D01*
X037792Y005028D02*
X037851Y005028D01*
X037851Y004929D02*
X037826Y004929D01*
X037826Y004831D02*
X037851Y004831D01*
X037851Y004732D02*
X037816Y004732D01*
X037851Y004634D02*
X037775Y004634D01*
X037704Y004535D02*
X037851Y004535D01*
X037851Y004437D02*
X037579Y004437D01*
X037515Y004229D02*
X037454Y004249D01*
X037391Y004259D01*
X037130Y004259D01*
X037130Y003881D01*
X037073Y003881D01*
X037073Y004259D01*
X036812Y004259D01*
X036749Y004249D01*
X036688Y004229D01*
X036630Y004200D01*
X036579Y004162D01*
X036533Y004117D01*
X036496Y004065D01*
X036466Y004008D01*
X036447Y003947D01*
X036437Y003884D01*
X036437Y003880D01*
X037072Y003880D01*
X037072Y003823D01*
X036437Y003823D01*
X036437Y003820D01*
X036447Y003756D01*
X036466Y003695D01*
X036496Y003638D01*
X036533Y003586D01*
X036579Y003541D01*
X036630Y003503D01*
X036688Y003474D01*
X036749Y003454D01*
X036812Y003444D01*
X037073Y003444D01*
X037073Y003823D01*
X037130Y003823D01*
X037130Y003444D01*
X037391Y003444D01*
X037454Y003454D01*
X037515Y003474D01*
X037573Y003503D01*
X037624Y003541D01*
X037670Y003586D01*
X037707Y003638D01*
X037737Y003695D01*
X037756Y003756D01*
X037766Y003820D01*
X037766Y003823D01*
X037130Y003823D01*
X037130Y003880D01*
X037766Y003880D01*
X037766Y003884D01*
X037756Y003947D01*
X037737Y004008D01*
X037707Y004065D01*
X037670Y004117D01*
X037624Y004162D01*
X037573Y004200D01*
X037515Y004229D01*
X037483Y004240D02*
X037851Y004240D01*
X037851Y004338D02*
X033606Y004338D01*
X033507Y004240D02*
X036720Y004240D01*
X036557Y004141D02*
X033409Y004141D01*
X033310Y004043D02*
X036484Y004043D01*
X036446Y003944D02*
X033212Y003944D01*
X033113Y003845D02*
X037072Y003845D01*
X037130Y003845D02*
X037851Y003845D01*
X037851Y003747D02*
X037753Y003747D01*
X037713Y003648D02*
X037851Y003648D01*
X037851Y003550D02*
X037633Y003550D01*
X037436Y003451D02*
X037851Y003451D01*
X037851Y003353D02*
X019011Y003353D01*
X019011Y003451D02*
X032399Y003451D01*
X032312Y003550D02*
X019011Y003550D01*
X019011Y003648D02*
X032271Y003648D01*
X032261Y003747D02*
X019011Y003747D01*
X019011Y003845D02*
X032268Y003845D01*
X032309Y003944D02*
X019011Y003944D01*
X018973Y004043D02*
X032391Y004043D01*
X032651Y003751D02*
X035751Y006851D01*
X037473Y007393D02*
X037851Y007393D01*
X037851Y007492D02*
X037660Y007492D01*
X037757Y007590D02*
X037851Y007590D01*
X037851Y007689D02*
X037797Y007689D01*
X037826Y007787D02*
X037851Y007787D01*
X037851Y007886D02*
X037826Y007886D01*
X037810Y007984D02*
X037851Y007984D01*
X037851Y008083D02*
X037769Y008083D01*
X037690Y008181D02*
X037851Y008181D01*
X037851Y007294D02*
X037511Y007294D01*
X037676Y007196D02*
X037851Y007196D01*
X037851Y007097D02*
X037763Y007097D01*
X037804Y006999D02*
X037851Y006999D01*
X037851Y006900D02*
X037826Y006900D01*
X037826Y006802D02*
X037851Y006802D01*
X037851Y006703D02*
X037803Y006703D01*
X037763Y006605D02*
X037851Y006605D01*
X037851Y006506D02*
X037675Y006506D01*
X037508Y006408D02*
X037851Y006408D01*
X037851Y006309D02*
X037476Y006309D01*
X037661Y006210D02*
X037851Y006210D01*
X037851Y006112D02*
X037757Y006112D01*
X037798Y006013D02*
X037851Y006013D01*
X037851Y005915D02*
X037826Y005915D01*
X037826Y005816D02*
X037851Y005816D01*
X037851Y005718D02*
X037809Y005718D01*
X037769Y005619D02*
X037851Y005619D01*
X037851Y005521D02*
X037689Y005521D01*
X036556Y005225D02*
X034493Y005225D01*
X034394Y005126D02*
X036458Y005126D01*
X036411Y005028D02*
X034296Y005028D01*
X034197Y004929D02*
X036377Y004929D01*
X036377Y004831D02*
X034099Y004831D01*
X034000Y004732D02*
X036387Y004732D01*
X036428Y004634D02*
X033901Y004634D01*
X033803Y004535D02*
X036499Y004535D01*
X036624Y004437D02*
X033704Y004437D01*
X033041Y003747D02*
X036450Y003747D01*
X036490Y003648D02*
X033030Y003648D01*
X032990Y003550D02*
X036570Y003550D01*
X036767Y003451D02*
X032903Y003451D01*
X032329Y005028D02*
X020467Y005028D01*
X020705Y005126D02*
X032091Y005126D01*
X031954Y005225D02*
X020842Y005225D01*
X020941Y005324D02*
X031855Y005324D01*
X031775Y005422D02*
X021021Y005422D01*
X021062Y005521D02*
X031734Y005521D01*
X031694Y005619D02*
X021102Y005619D01*
X021136Y005718D02*
X031660Y005718D01*
X031660Y005816D02*
X021136Y005816D01*
X021136Y005915D02*
X031660Y005915D01*
X031660Y006013D02*
X021136Y006013D01*
X021103Y006112D02*
X031693Y006112D01*
X031734Y006210D02*
X021062Y006210D01*
X021021Y006309D02*
X031775Y006309D01*
X031854Y006408D02*
X020942Y006408D01*
X020843Y006506D02*
X031953Y006506D01*
X032089Y006605D02*
X020707Y006605D01*
X020470Y006703D02*
X032326Y006703D01*
X037073Y004240D02*
X037130Y004240D01*
X037130Y004141D02*
X037073Y004141D01*
X037073Y004043D02*
X037130Y004043D01*
X037130Y003944D02*
X037073Y003944D01*
X037073Y003747D02*
X037130Y003747D01*
X037130Y003648D02*
X037073Y003648D01*
X037073Y003550D02*
X037130Y003550D01*
X037130Y003451D02*
X037073Y003451D01*
X036751Y003319D02*
X036579Y003248D01*
X036448Y003116D01*
X036376Y002945D01*
X036376Y002759D01*
X036448Y002587D01*
X036579Y002455D01*
X036751Y002384D01*
X037452Y002384D01*
X037624Y002455D01*
X037755Y002587D01*
X037826Y002759D01*
X037826Y002945D01*
X037755Y003116D01*
X037624Y003248D01*
X037452Y003319D01*
X036751Y003319D01*
X036594Y003254D02*
X026608Y003254D01*
X026716Y003156D02*
X036487Y003156D01*
X036423Y003057D02*
X026780Y003057D01*
X026820Y002959D02*
X036382Y002959D01*
X036376Y002860D02*
X026826Y002860D01*
X026826Y002761D02*
X036376Y002761D01*
X036416Y002663D02*
X026787Y002663D01*
X026733Y002564D02*
X036470Y002564D01*
X036568Y002466D02*
X026634Y002466D01*
X026573Y002269D02*
X036629Y002269D01*
X036579Y002248D02*
X036448Y002116D01*
X036376Y001945D01*
X036376Y001759D01*
X036448Y001587D01*
X036579Y001455D01*
X036751Y001384D01*
X037452Y001384D01*
X037624Y001455D01*
X037755Y001587D01*
X037826Y001759D01*
X037826Y001945D01*
X037755Y002116D01*
X037624Y002248D01*
X037452Y002319D01*
X036751Y002319D01*
X036579Y002248D01*
X036501Y002170D02*
X026701Y002170D01*
X026774Y002072D02*
X036429Y002072D01*
X036388Y001973D02*
X026814Y001973D01*
X026826Y001875D02*
X036376Y001875D01*
X036376Y001776D02*
X026826Y001776D01*
X026793Y001677D02*
X036410Y001677D01*
X036455Y001579D02*
X026747Y001579D01*
X026649Y001480D02*
X036554Y001480D01*
X037649Y001480D02*
X037851Y001480D01*
X037851Y001382D02*
X025601Y001382D01*
X025601Y001283D02*
X037851Y001283D01*
X037851Y001185D02*
X025601Y001185D01*
X025601Y001086D02*
X037851Y001086D01*
X037851Y000988D02*
X025601Y000988D01*
X025601Y000889D02*
X037851Y000889D01*
X037851Y000791D02*
X025601Y000791D01*
X025601Y000692D02*
X037851Y000692D01*
X037851Y000594D02*
X025601Y000594D01*
X025601Y000495D02*
X037851Y000495D01*
X037851Y000396D02*
X025601Y000396D01*
X025601Y002269D02*
X025630Y002269D01*
X025601Y002367D02*
X037851Y002367D01*
X037851Y002269D02*
X037573Y002269D01*
X037701Y002170D02*
X037851Y002170D01*
X037851Y002072D02*
X037774Y002072D01*
X037814Y001973D02*
X037851Y001973D01*
X037851Y001875D02*
X037826Y001875D01*
X037826Y001776D02*
X037851Y001776D01*
X037851Y001677D02*
X037793Y001677D01*
X037747Y001579D02*
X037851Y001579D01*
X037851Y002466D02*
X037634Y002466D01*
X037733Y002564D02*
X037851Y002564D01*
X037851Y002663D02*
X037787Y002663D01*
X037826Y002761D02*
X037851Y002761D01*
X037851Y002860D02*
X037826Y002860D01*
X037820Y002959D02*
X037851Y002959D01*
X037851Y003057D02*
X037780Y003057D01*
X037716Y003156D02*
X037851Y003156D01*
X037851Y003254D02*
X037608Y003254D01*
X037757Y003944D02*
X037851Y003944D01*
X037851Y004043D02*
X037719Y004043D01*
X037646Y004141D02*
X037851Y004141D01*
X036597Y010448D02*
X024226Y010448D01*
X024127Y010546D02*
X036488Y010546D01*
X036424Y010645D02*
X024029Y010645D01*
X023930Y010743D02*
X036383Y010743D01*
X036377Y010842D02*
X023832Y010842D01*
X023733Y010941D02*
X036377Y010941D01*
X036416Y011039D02*
X023634Y011039D01*
X023536Y011138D02*
X036469Y011138D01*
X036567Y011236D02*
X023437Y011236D01*
X023339Y011335D02*
X037851Y011335D01*
X036633Y011433D02*
X023240Y011433D01*
X023142Y011532D02*
X036503Y011532D01*
X036430Y011630D02*
X021439Y011630D01*
X021340Y011729D02*
X036389Y011729D01*
X036377Y011827D02*
X021242Y011827D01*
X021143Y011926D02*
X036377Y011926D01*
X036410Y012025D02*
X021045Y012025D01*
X020946Y012123D02*
X036454Y012123D01*
X037535Y012419D02*
X037851Y012419D01*
X037851Y012517D02*
X037686Y012517D01*
X037767Y012616D02*
X037851Y012616D01*
X037851Y012714D02*
X037808Y012714D01*
X037826Y012813D02*
X037851Y012813D01*
X037851Y012911D02*
X037826Y012911D01*
X037799Y013010D02*
X037851Y013010D01*
X037851Y013109D02*
X037759Y013109D01*
X037851Y013207D02*
X037665Y013207D01*
X037485Y013306D02*
X037851Y013306D01*
X037851Y013404D02*
X037500Y013404D01*
X037452Y013384D02*
X037624Y013455D01*
X037755Y013587D01*
X037826Y013759D01*
X037826Y013945D01*
X037755Y014117D01*
X037624Y014248D01*
X037452Y014319D01*
X036751Y014319D01*
X036579Y014248D01*
X036448Y014117D01*
X036377Y013945D01*
X036377Y013759D01*
X036448Y013587D01*
X036579Y013455D01*
X036751Y013384D01*
X037452Y013384D01*
X037671Y013503D02*
X037851Y013503D01*
X037851Y013601D02*
X037761Y013601D01*
X037802Y013700D02*
X037851Y013700D01*
X037851Y013798D02*
X037826Y013798D01*
X037826Y013897D02*
X037851Y013897D01*
X037851Y013995D02*
X037805Y013995D01*
X037765Y014094D02*
X037851Y014094D01*
X037851Y014192D02*
X037679Y014192D01*
X037520Y014291D02*
X037851Y014291D01*
X037851Y014390D02*
X023007Y014390D01*
X023106Y014488D02*
X036660Y014488D01*
X036688Y014474D02*
X036630Y014503D01*
X036579Y014541D01*
X036533Y014586D01*
X036496Y014638D01*
X036466Y014695D01*
X036447Y014756D01*
X036437Y014820D01*
X036437Y014823D01*
X037072Y014823D01*
X037072Y014880D01*
X036437Y014880D01*
X036437Y014884D01*
X036447Y014947D01*
X036466Y015008D01*
X036496Y015065D01*
X036533Y015117D01*
X036579Y015163D01*
X036630Y015200D01*
X036688Y015229D01*
X036749Y015249D01*
X036812Y015259D01*
X037073Y015259D01*
X037073Y014881D01*
X037130Y014881D01*
X037130Y015259D01*
X037391Y015259D01*
X037454Y015249D01*
X037515Y015229D01*
X037573Y015200D01*
X037624Y015163D01*
X037670Y015117D01*
X037707Y015065D01*
X037737Y015008D01*
X037756Y014947D01*
X037766Y014884D01*
X037766Y014880D01*
X037130Y014880D01*
X037130Y014823D01*
X037130Y014444D01*
X037391Y014444D01*
X037454Y014454D01*
X037515Y014474D01*
X037573Y014503D01*
X037624Y014541D01*
X037670Y014586D01*
X037707Y014638D01*
X037737Y014695D01*
X037756Y014756D01*
X037766Y014820D01*
X037766Y014823D01*
X037130Y014823D01*
X037073Y014823D01*
X037073Y014444D01*
X036812Y014444D01*
X036749Y014454D01*
X036688Y014474D01*
X036683Y014291D02*
X022909Y014291D01*
X022810Y014192D02*
X036524Y014192D01*
X036438Y014094D02*
X022712Y014094D01*
X022613Y013995D02*
X036398Y013995D01*
X036377Y013897D02*
X025055Y013897D01*
X025152Y013857D02*
X024945Y013943D01*
X024720Y013943D01*
X024513Y013857D01*
X024354Y013698D01*
X024268Y013491D01*
X024268Y013266D01*
X024354Y013059D01*
X024513Y012900D01*
X024720Y012814D01*
X024945Y012814D01*
X025152Y012900D01*
X025311Y013059D01*
X025397Y013266D01*
X025397Y013491D01*
X025311Y013698D01*
X025152Y013857D01*
X025211Y013798D02*
X036377Y013798D01*
X036401Y013700D02*
X025309Y013700D01*
X025351Y013601D02*
X036442Y013601D01*
X036532Y013503D02*
X025392Y013503D01*
X025397Y013404D02*
X036703Y013404D01*
X036718Y013306D02*
X025397Y013306D01*
X025373Y013207D02*
X036538Y013207D01*
X036444Y013109D02*
X025332Y013109D01*
X025262Y013010D02*
X036404Y013010D01*
X036377Y012911D02*
X025164Y012911D01*
X024501Y012911D02*
X023573Y012911D01*
X023724Y013010D02*
X024403Y013010D01*
X024334Y013109D02*
X023813Y013109D01*
X023854Y013207D02*
X024293Y013207D01*
X024268Y013306D02*
X023883Y013306D01*
X023883Y013404D02*
X024268Y013404D01*
X024273Y013503D02*
X023873Y013503D01*
X023832Y013601D02*
X024314Y013601D01*
X024356Y013700D02*
X023771Y013700D01*
X023673Y013798D02*
X024455Y013798D01*
X024610Y013897D02*
X022537Y013897D01*
X022017Y013897D02*
X013264Y013897D01*
X013166Y013798D02*
X021896Y013798D01*
X021797Y013700D02*
X019453Y013700D01*
X019540Y013601D02*
X021755Y013601D01*
X021714Y013503D02*
X019581Y013503D01*
X019591Y013404D02*
X021709Y013404D01*
X021709Y013306D02*
X019583Y013306D01*
X019543Y013207D02*
X021734Y013207D01*
X021775Y013109D02*
X019908Y013109D01*
X020059Y013010D02*
X021844Y013010D01*
X021702Y013995D02*
X014262Y013995D01*
X013940Y013995D02*
X013363Y013995D01*
X013462Y014094D02*
X013806Y014094D01*
X013744Y014192D02*
X013560Y014192D01*
X013659Y014291D02*
X013711Y014291D01*
X014101Y014351D02*
X021863Y014351D01*
X022229Y014488D02*
X022370Y014488D01*
X022272Y014390D02*
X022253Y014390D01*
X022179Y014587D02*
X022469Y014587D01*
X022568Y014685D02*
X022075Y014685D01*
X021652Y014685D02*
X014312Y014685D01*
X014151Y014784D02*
X022666Y014784D01*
X022765Y014882D02*
X014250Y014882D01*
X014348Y014981D02*
X022863Y014981D01*
X022962Y015079D02*
X014447Y015079D01*
X014546Y015178D02*
X023060Y015178D01*
X023159Y015276D02*
X014644Y015276D01*
X014743Y015375D02*
X023257Y015375D01*
X023300Y015474D02*
X014841Y015474D01*
X014940Y015572D02*
X023371Y015572D01*
X023525Y015671D02*
X015038Y015671D01*
X015137Y015769D02*
X026151Y015769D01*
X026053Y015671D02*
X023777Y015671D01*
X023981Y015079D02*
X036506Y015079D01*
X036458Y014981D02*
X023882Y014981D01*
X023500Y014882D02*
X036437Y014882D01*
X036442Y014784D02*
X023401Y014784D01*
X023303Y014685D02*
X036471Y014685D01*
X036533Y014587D02*
X023204Y014587D01*
X026296Y015178D02*
X036600Y015178D01*
X037073Y015178D02*
X037130Y015178D01*
X037130Y015079D02*
X037073Y015079D01*
X037073Y014981D02*
X037130Y014981D01*
X037130Y014882D02*
X037073Y014882D01*
X037073Y014784D02*
X037130Y014784D01*
X037130Y014685D02*
X037073Y014685D01*
X037073Y014587D02*
X037130Y014587D01*
X037130Y014488D02*
X037073Y014488D01*
X037543Y014488D02*
X037851Y014488D01*
X037851Y014587D02*
X037670Y014587D01*
X037731Y014685D02*
X037851Y014685D01*
X037851Y014784D02*
X037761Y014784D01*
X037766Y014882D02*
X037851Y014882D01*
X037851Y014981D02*
X037745Y014981D01*
X037697Y015079D02*
X037851Y015079D01*
X037851Y015178D02*
X037603Y015178D01*
X037851Y015276D02*
X026394Y015276D01*
X026250Y015868D02*
X015235Y015868D01*
X015334Y015966D02*
X026349Y015966D01*
X029022Y018824D02*
X018226Y018824D01*
X018324Y018923D02*
X029121Y018923D01*
X026806Y019711D02*
X036396Y019711D01*
X036377Y019809D02*
X026826Y019809D01*
X026826Y019908D02*
X036377Y019908D01*
X036402Y020007D02*
X026801Y020007D01*
X026760Y020105D02*
X036443Y020105D01*
X036535Y020204D02*
X026668Y020204D01*
X026493Y020302D02*
X036710Y020302D01*
X036751Y020384D02*
X036579Y020456D01*
X036448Y020587D01*
X036377Y020759D01*
X036377Y020945D01*
X036448Y021117D01*
X036579Y021248D01*
X036751Y021319D01*
X037452Y021319D01*
X037624Y021248D01*
X037755Y021117D01*
X037826Y020945D01*
X037826Y020759D01*
X037755Y020587D01*
X037624Y020456D01*
X037452Y020384D01*
X036751Y020384D01*
X036711Y020401D02*
X026491Y020401D01*
X026667Y020499D02*
X036535Y020499D01*
X036443Y020598D02*
X026760Y020598D01*
X026800Y020696D02*
X036402Y020696D01*
X036377Y020795D02*
X026826Y020795D01*
X026826Y020893D02*
X036377Y020893D01*
X036396Y020992D02*
X026807Y020992D01*
X026766Y021091D02*
X036437Y021091D01*
X036520Y021189D02*
X026683Y021189D01*
X026528Y021288D02*
X036675Y021288D01*
X037528Y021288D02*
X037851Y021288D01*
X037851Y021386D02*
X025601Y021386D01*
X025601Y021288D02*
X025674Y021288D01*
X025601Y021485D02*
X037851Y021485D01*
X037851Y021583D02*
X025601Y021583D01*
X025601Y021682D02*
X037851Y021682D01*
X037851Y021780D02*
X025601Y021780D01*
X025601Y021879D02*
X037851Y021879D01*
X037851Y021977D02*
X025601Y021977D01*
X025601Y022076D02*
X037851Y022076D01*
X037851Y022174D02*
X025601Y022174D01*
X025601Y022273D02*
X037851Y022273D01*
X037851Y021189D02*
X037683Y021189D01*
X037766Y021091D02*
X037851Y021091D01*
X037851Y020992D02*
X037807Y020992D01*
X037826Y020893D02*
X037851Y020893D01*
X037851Y020795D02*
X037826Y020795D01*
X037801Y020696D02*
X037851Y020696D01*
X037851Y020598D02*
X037760Y020598D01*
X037851Y020499D02*
X037668Y020499D01*
X037491Y020401D02*
X037851Y020401D01*
X037851Y020302D02*
X037493Y020302D01*
X037668Y020204D02*
X037851Y020204D01*
X037851Y020105D02*
X037760Y020105D01*
X037801Y020007D02*
X037851Y020007D01*
X037851Y019908D02*
X037826Y019908D01*
X037826Y019809D02*
X037851Y019809D01*
X037851Y019711D02*
X037807Y019711D01*
X037766Y019612D02*
X037851Y019612D01*
X037851Y019514D02*
X037682Y019514D01*
X037527Y019415D02*
X037851Y019415D01*
X037851Y019317D02*
X037458Y019317D01*
X037654Y019218D02*
X037851Y019218D01*
X037851Y019120D02*
X037752Y019120D01*
X037795Y019021D02*
X037851Y019021D01*
X037851Y018923D02*
X037826Y018923D01*
X037826Y018824D02*
X037851Y018824D01*
X037851Y018725D02*
X037813Y018725D01*
X037851Y018627D02*
X037772Y018627D01*
X037697Y018528D02*
X037851Y018528D01*
X037851Y018430D02*
X037562Y018430D01*
X036492Y017543D02*
X033035Y017543D01*
X033060Y016262D02*
X036613Y016262D01*
X036495Y016163D02*
X032941Y016163D01*
X032704Y016065D02*
X036426Y016065D01*
X036521Y019514D02*
X026682Y019514D01*
X026766Y019612D02*
X036437Y019612D01*
X025710Y020302D02*
X025601Y020302D01*
X025601Y020401D02*
X025711Y020401D01*
X022251Y020401D02*
X018261Y020401D01*
X018261Y020499D02*
X022251Y020499D01*
X022251Y020598D02*
X018261Y020598D01*
X018261Y020696D02*
X022251Y020696D01*
X022251Y020795D02*
X018261Y020795D01*
X018337Y020893D02*
X022251Y020893D01*
X022251Y020992D02*
X018378Y020992D01*
X018391Y021091D02*
X022251Y021091D01*
X022251Y021189D02*
X018386Y021189D01*
X018346Y021288D02*
X022251Y021288D01*
X022251Y021386D02*
X018267Y021386D01*
X018093Y021485D02*
X022251Y021485D01*
X022251Y021583D02*
X015505Y021583D01*
X015551Y021485D02*
X017909Y021485D01*
X018261Y020302D02*
X022251Y020302D01*
X022251Y020204D02*
X018261Y020204D01*
X018261Y020105D02*
X022251Y020105D01*
X022251Y020007D02*
X018261Y020007D01*
X018261Y019908D02*
X022251Y019908D01*
X022251Y019809D02*
X018261Y019809D01*
X018261Y019711D02*
X022251Y019711D01*
X022251Y019612D02*
X018261Y019612D01*
X018261Y019514D02*
X022251Y019514D01*
X019916Y017641D02*
X012936Y017641D01*
X012844Y017543D02*
X019761Y017543D01*
X019663Y017444D02*
X015540Y017444D01*
X015657Y017346D02*
X019576Y017346D01*
X017714Y019415D02*
X014783Y019415D01*
X014881Y019514D02*
X017741Y019514D01*
X017741Y019612D02*
X014980Y019612D01*
X015079Y019711D02*
X017741Y019711D01*
X017741Y019809D02*
X015177Y019809D01*
X015379Y019908D02*
X017741Y019908D01*
X015151Y020992D02*
X015051Y020992D01*
X015051Y021091D02*
X015151Y021091D01*
X015151Y021189D02*
X015051Y021189D01*
X015051Y021485D02*
X015151Y021485D01*
X015151Y021583D02*
X015051Y021583D01*
X015051Y021682D02*
X015151Y021682D01*
X015151Y021780D02*
X015051Y021780D01*
X014894Y021780D02*
X014392Y021780D01*
X014491Y021682D02*
X014795Y021682D01*
X014697Y021583D02*
X014590Y021583D01*
X014611Y021485D02*
X014651Y021485D01*
X015308Y021780D02*
X022251Y021780D01*
X022251Y021682D02*
X015406Y021682D01*
X014151Y022372D02*
X002785Y022372D01*
X002784Y022273D02*
X022251Y022273D01*
X022251Y022174D02*
X002783Y022174D01*
X002782Y022076D02*
X022251Y022076D01*
X022251Y021977D02*
X002781Y021977D01*
X002780Y021879D02*
X022251Y021879D01*
X015161Y017444D02*
X014790Y017444D01*
X014907Y017346D02*
X015044Y017346D01*
X014989Y017247D02*
X014962Y017247D01*
X014601Y017101D02*
X014601Y016101D01*
X012101Y013601D01*
X012870Y013503D02*
X017871Y013503D01*
X017861Y013404D02*
X012861Y013404D01*
X012861Y013306D02*
X017868Y013306D01*
X017909Y013207D02*
X014510Y013207D01*
X014192Y013207D02*
X013934Y013207D01*
X014032Y013109D02*
X014057Y013109D01*
X014351Y012851D02*
X019851Y012851D01*
X021351Y011351D01*
X019201Y013401D02*
X018251Y013401D01*
X018503Y013700D02*
X018948Y013700D01*
X017998Y013700D02*
X013067Y013700D01*
X012969Y013601D02*
X017912Y013601D01*
X013601Y015601D02*
X013601Y017101D01*
X013341Y016360D02*
X006153Y016360D01*
X006307Y016262D02*
X013341Y016262D01*
X013341Y016163D02*
X006406Y016163D01*
X006504Y016065D02*
X013341Y016065D01*
X012357Y017543D02*
X012094Y017543D01*
X012186Y017641D02*
X012265Y017641D01*
X012601Y017851D02*
X012601Y018851D01*
X011798Y019415D02*
X000381Y019415D01*
X000380Y019317D02*
X011699Y019317D01*
X011618Y019218D02*
X000380Y019218D01*
X000380Y019120D02*
X011591Y019120D01*
X011591Y019021D02*
X000380Y019021D01*
X000379Y018923D02*
X011591Y018923D01*
X011591Y018824D02*
X000379Y018824D01*
X000379Y018725D02*
X011591Y018725D01*
X011591Y018627D02*
X000379Y018627D01*
X000378Y018528D02*
X011591Y018528D01*
X011591Y018430D02*
X000378Y018430D01*
X000378Y018331D02*
X011591Y018331D01*
X011591Y018233D02*
X000378Y018233D01*
X000377Y018134D02*
X011583Y018134D01*
X011505Y018036D02*
X000377Y018036D01*
X000377Y017937D02*
X011464Y017937D01*
X011461Y017839D02*
X000377Y017839D01*
X000376Y017740D02*
X011474Y017740D01*
X011515Y017641D02*
X004731Y017641D01*
X004885Y017543D02*
X011607Y017543D01*
X011896Y019514D02*
X000381Y019514D01*
X002757Y019612D02*
X011995Y019612D01*
X012093Y019711D02*
X002758Y019711D01*
X002759Y019809D02*
X012192Y019809D01*
X012625Y020105D02*
X002762Y020105D01*
X002761Y020007D02*
X012724Y020007D01*
X012822Y019908D02*
X002760Y019908D01*
X002763Y020204D02*
X012591Y020204D01*
X012591Y020302D02*
X002764Y020302D01*
X002765Y020401D02*
X012591Y020401D01*
X012591Y020499D02*
X002766Y020499D01*
X002767Y020598D02*
X012627Y020598D01*
X012725Y020696D02*
X002768Y020696D01*
X002769Y020795D02*
X012824Y020795D01*
X012837Y020893D02*
X002770Y020893D01*
X002771Y020992D02*
X012738Y020992D01*
X012640Y021091D02*
X002772Y021091D01*
X002773Y021189D02*
X012591Y021189D01*
X012591Y021288D02*
X002774Y021288D01*
X002775Y021386D02*
X012591Y021386D01*
X012591Y021485D02*
X002776Y021485D01*
X002777Y021583D02*
X012612Y021583D01*
X012711Y021682D02*
X002778Y021682D01*
X002779Y021780D02*
X012809Y021780D01*
X013392Y021780D02*
X013809Y021780D01*
X013711Y021682D02*
X013491Y021682D01*
X013590Y021583D02*
X013612Y021583D01*
X014476Y020696D02*
X014725Y020696D01*
X014627Y020598D02*
X014575Y020598D01*
X006262Y015572D02*
X000371Y015572D01*
X000371Y015474D02*
X006360Y015474D01*
X006466Y015375D02*
X000371Y015375D01*
X000371Y015671D02*
X006163Y015671D01*
X006065Y015769D02*
X005319Y015769D01*
X004882Y015769D02*
X000372Y015769D01*
X000372Y015868D02*
X004782Y015868D01*
X004734Y015966D02*
X000372Y015966D01*
X000372Y016065D02*
X004148Y016065D01*
X003910Y016163D02*
X000373Y016163D01*
X000373Y016262D02*
X003791Y016262D01*
X003692Y016360D02*
X000373Y016360D01*
X000373Y016459D02*
X003620Y016459D01*
X003579Y016558D02*
X000374Y016558D01*
X000374Y016656D02*
X003538Y016656D01*
X003511Y016755D02*
X000374Y016755D01*
X000374Y016853D02*
X003511Y016853D01*
X003511Y016952D02*
X000374Y016952D01*
X000375Y017050D02*
X003511Y017050D01*
X003549Y017149D02*
X000375Y017149D01*
X000375Y017247D02*
X003590Y017247D01*
X003631Y017346D02*
X000375Y017346D01*
X000376Y017444D02*
X003718Y017444D01*
X003816Y017543D02*
X000376Y017543D01*
X000376Y017641D02*
X003971Y017641D01*
X004554Y016065D02*
X004711Y016065D01*
X022620Y008871D02*
X023143Y008871D01*
X025594Y003254D02*
X019011Y003254D01*
X019011Y003156D02*
X022251Y003156D01*
X022251Y003057D02*
X019011Y003057D01*
X019011Y002959D02*
X022251Y002959D01*
X022251Y002860D02*
X019109Y002860D01*
X019349Y002761D02*
X022251Y002761D01*
X022251Y002663D02*
X019490Y002663D01*
X022251Y001973D02*
X007726Y001973D01*
X007726Y001875D02*
X022251Y001875D01*
X022251Y001776D02*
X007726Y001776D01*
X007726Y001677D02*
X022251Y001677D01*
X022251Y001579D02*
X007726Y001579D01*
X007726Y001480D02*
X022251Y001480D01*
X022251Y001382D02*
X007726Y001382D01*
X007726Y001283D02*
X022251Y001283D01*
X022251Y001185D02*
X007726Y001185D01*
X007726Y001086D02*
X022251Y001086D01*
X022251Y000988D02*
X007726Y000988D01*
X007726Y000889D02*
X022251Y000889D01*
X022251Y000791D02*
X007726Y000791D01*
X007726Y000692D02*
X022251Y000692D01*
X022251Y000594D02*
X007726Y000594D01*
X007726Y000495D02*
X022251Y000495D01*
X022251Y000396D02*
X007726Y000396D01*
D17*
X016101Y003351D03*
X019601Y004851D03*
X015601Y008851D03*
X013226Y005601D03*
X008851Y006601D03*
X005601Y006601D03*
X002601Y013851D03*
X007413Y014351D03*
X012101Y016851D03*
X015601Y014851D03*
X017601Y013351D03*
X021376Y014851D03*
X018601Y016101D03*
X016101Y020851D03*
X020751Y021351D03*
D18*
X018001Y021101D03*
X018001Y019151D03*
X015351Y017101D03*
X014601Y017101D03*
X013601Y017101D03*
X012601Y017851D03*
X011851Y017851D03*
X012601Y018851D03*
X011601Y015601D03*
X011601Y015101D03*
X014101Y014351D03*
X013701Y012888D03*
X013101Y012913D03*
X014351Y012851D03*
X011226Y012976D03*
X011226Y012476D03*
X009801Y012801D03*
X009101Y014351D03*
X006476Y012851D03*
X004351Y013351D03*
X004351Y014351D03*
X005101Y016101D03*
X004851Y011601D03*
X003601Y011601D03*
X004851Y010726D03*
X005601Y010726D03*
X006601Y010601D03*
X007351Y010851D03*
X008101Y010101D03*
X008226Y008476D03*
X006726Y008476D03*
X007851Y007351D03*
X005601Y005851D03*
X004851Y009101D03*
X000601Y011601D03*
X016151Y007376D03*
X016751Y007376D03*
X018926Y004676D03*
X019201Y002401D03*
X032651Y003751D03*
X035751Y006851D03*
X021863Y014351D03*
X023651Y015301D03*
X019201Y013401D03*
X018251Y013401D03*
X029351Y018601D03*
M02*
