# Supplementary material for: CheapStat: An Open-Source, “Do-It-Yourself” Potentiostat for Analytical and Educational Applications
Source: PLoS One. 2011 Sep 13;6(9):e23783. doi: 10.1371/journal.pone.0023783 (PMC3172209; doi:10.1371/journal.pone.0023783)
Supplement: Layout S4 — Schematics that can be used to view or order the necessary printed circuit board. (GTO) [file pone.0023783.s005.gto]

G75*
G70*
%OFA0B0*%
%FSLAX24Y24*%
%IPPOS*%
%LPD*%
%AMOC8*
5,1,8,0,0,1.08239X$1,22.5*
%
%ADD10C,0.0080*%
%ADD11C,0.0060*%
%ADD12C,0.0050*%
%ADD13C,0.0150*%
%ADD14C,0.0079*%
%ADD15C,0.0394*%
%ADD16C,0.0197*%
%ADD17C,0.0010*%
%ADD18R,0.0118X0.0157*%
%ADD19C,0.0020*%
%ADD20C,0.0348*%
%ADD21C,0.0040*%
%ADD22R,0.0157X0.0118*%
D10*
X003891Y000596D02*
X003971Y000516D01*
X004131Y000516D01*
X004211Y000596D01*
X003891Y000596D02*
X003891Y000916D01*
X003971Y000996D01*
X004131Y000996D01*
X004211Y000916D01*
X004891Y000996D02*
X005131Y000996D01*
X005211Y000916D01*
X005211Y000756D01*
X005131Y000676D01*
X004891Y000676D01*
X005051Y000676D02*
X005211Y000516D01*
X004891Y000516D02*
X004891Y000996D01*
X005891Y000996D02*
X005891Y000516D01*
X006051Y000676D01*
X006211Y000516D01*
X006211Y000996D01*
X016143Y008477D02*
X020159Y008477D01*
X020159Y010524D01*
X016143Y010524D01*
X016143Y008477D01*
X000936Y009016D02*
X000936Y009156D01*
X000936Y009086D02*
X000515Y009086D01*
X000515Y009016D02*
X000515Y009156D01*
X000515Y009323D02*
X000796Y009323D01*
X000936Y009463D01*
X000796Y009603D01*
X000515Y009603D01*
X011141Y020641D02*
X011141Y021061D01*
X011351Y021061D01*
X011421Y020991D01*
X011421Y020851D01*
X011351Y020781D01*
X011141Y020781D01*
X011601Y020641D02*
X011811Y020641D01*
X011881Y020711D01*
X011881Y020991D01*
X011811Y021061D01*
X011601Y021061D01*
X011601Y020641D01*
X012061Y020641D02*
X012202Y020641D01*
X012132Y020641D02*
X012132Y021061D01*
X012202Y021061D02*
X012061Y021061D01*
X031641Y015651D02*
X031801Y015491D01*
X032121Y015491D01*
X032041Y015295D02*
X032121Y015215D01*
X032121Y015055D01*
X032041Y014975D01*
X031961Y014975D01*
X031641Y015295D01*
X031641Y014975D01*
X031721Y014436D02*
X031641Y014356D01*
X031641Y014196D01*
X031721Y014116D01*
X031801Y014116D01*
X031881Y014196D01*
X031881Y014436D01*
X031721Y014436D01*
X031881Y014436D02*
X032041Y014276D01*
X032121Y014116D01*
X032641Y014024D02*
X032721Y013944D01*
X032801Y013944D01*
X032881Y014024D01*
X032881Y014264D01*
X032801Y014459D02*
X032721Y014459D01*
X032641Y014539D01*
X032641Y014699D01*
X032721Y014780D01*
X032881Y014699D02*
X032881Y014539D01*
X032801Y014459D01*
X033041Y014459D02*
X033121Y014539D01*
X033121Y014699D01*
X033041Y014780D01*
X032961Y014780D01*
X032881Y014699D01*
X033041Y014975D02*
X033121Y015055D01*
X033121Y015215D01*
X033041Y015295D01*
X032721Y015295D01*
X032641Y015215D01*
X032641Y015055D01*
X032721Y014975D01*
X032721Y015491D02*
X033121Y015491D01*
X032721Y015491D02*
X032641Y015571D01*
X032641Y015731D01*
X032721Y015811D01*
X033121Y015811D01*
X032121Y015811D02*
X031801Y015811D01*
X031641Y015651D01*
X032641Y014264D02*
X032641Y014024D01*
X032641Y014264D02*
X033121Y014264D01*
X033121Y014024D01*
X033041Y013944D01*
X032961Y013944D01*
X032881Y014024D01*
X032121Y013600D02*
X031641Y013920D01*
X031641Y013405D02*
X031641Y013084D01*
X031641Y013244D02*
X032121Y013244D01*
X031961Y013405D01*
X032041Y012889D02*
X032121Y012809D01*
X032121Y012649D01*
X032041Y012569D01*
X031721Y012889D01*
X031641Y012809D01*
X031641Y012649D01*
X031721Y012569D01*
X032041Y012569D01*
X031641Y012373D02*
X032121Y012053D01*
X031961Y011858D02*
X032121Y011698D01*
X031641Y011698D01*
X031641Y011858D02*
X031641Y011537D01*
X031721Y011342D02*
X031641Y011262D01*
X031641Y011102D01*
X031721Y011022D01*
X032041Y011022D01*
X031721Y011342D01*
X032041Y011342D01*
X032121Y011262D01*
X032121Y011102D01*
X032041Y011022D01*
X032641Y010918D02*
X032641Y010678D01*
X032721Y010483D02*
X032641Y010403D01*
X032641Y010242D01*
X032721Y010162D01*
X032881Y010162D01*
X032961Y010242D01*
X032961Y010403D01*
X032881Y010483D01*
X032721Y010483D01*
X032961Y010678D02*
X032961Y010918D01*
X032881Y010998D01*
X032721Y010998D01*
X032641Y010918D01*
X032641Y011194D02*
X032961Y011514D01*
X032881Y011709D02*
X032641Y011709D01*
X032641Y011949D01*
X032721Y012030D01*
X032801Y011949D01*
X032801Y011709D01*
X032881Y011709D02*
X032961Y011789D01*
X032961Y011949D01*
X033121Y012293D02*
X032641Y012293D01*
X032641Y012373D02*
X032641Y012213D01*
X032881Y012569D02*
X032801Y012649D01*
X032801Y012889D01*
X032641Y012889D02*
X033121Y012889D01*
X033121Y012649D01*
X033041Y012569D01*
X032881Y012569D01*
X033121Y012373D02*
X033121Y012293D01*
X032641Y011514D02*
X032961Y011194D01*
X033041Y009451D02*
X032721Y009451D01*
X032641Y009371D01*
X032641Y009211D01*
X032721Y009131D01*
X032881Y009131D01*
X032881Y009291D01*
X033041Y009131D02*
X033121Y009211D01*
X033121Y009371D01*
X033041Y009451D01*
X032961Y008936D02*
X032641Y008936D01*
X032801Y008936D02*
X032961Y008776D01*
X032961Y008696D01*
X032881Y008506D02*
X032721Y008506D01*
X032641Y008426D01*
X032641Y008266D01*
X032721Y008186D01*
X032881Y008186D01*
X032961Y008266D01*
X032961Y008426D01*
X032881Y008506D01*
X032961Y007990D02*
X032721Y007990D01*
X032641Y007910D01*
X032641Y007670D01*
X032961Y007670D01*
X032961Y007475D02*
X032481Y007475D01*
X032641Y007475D02*
X032641Y007235D01*
X032721Y007155D01*
X032881Y007155D01*
X032961Y007235D01*
X032961Y007475D01*
X033121Y006959D02*
X032961Y006799D01*
X032801Y006799D01*
X032641Y006959D01*
X032041Y012889D02*
X031721Y012889D01*
X032641Y013073D02*
X032801Y013233D01*
X032961Y013233D01*
X033121Y013073D01*
D11*
X003851Y001101D02*
X003601Y001351D01*
X003601Y002351D01*
X003851Y002601D01*
X004351Y002601D01*
X004601Y002351D01*
X004851Y002601D01*
X005351Y002601D01*
X005601Y002351D01*
X005851Y002601D01*
X006351Y002601D01*
X006601Y002351D01*
X006601Y001351D01*
X006351Y001101D01*
X005851Y001101D01*
X005601Y001351D01*
X005351Y001101D01*
X004851Y001101D01*
X004601Y001351D01*
X004351Y001101D01*
X003851Y001101D01*
X004601Y001351D02*
X004601Y002351D01*
X005601Y002351D02*
X005601Y001351D01*
X009811Y005561D02*
X009811Y005578D01*
X009811Y005561D02*
X010390Y005561D01*
X010390Y005578D01*
X010390Y005895D02*
X010390Y006306D01*
X010390Y006624D02*
X010390Y006641D01*
X009811Y006641D01*
X009811Y006624D01*
X009811Y006306D02*
X009811Y006269D01*
X009811Y005932D02*
X009811Y005895D01*
X011351Y006951D02*
X011351Y007751D01*
X011576Y007976D01*
X012126Y007976D01*
X012351Y007751D01*
X012576Y007976D01*
X013126Y007976D01*
X013351Y007751D01*
X013576Y007976D01*
X014126Y007976D01*
X014351Y007751D01*
X014351Y006951D01*
X014126Y006726D01*
X013576Y006726D01*
X013351Y006951D01*
X013126Y006726D01*
X012576Y006726D01*
X012351Y006951D01*
X012126Y006726D01*
X011576Y006726D01*
X011351Y006951D01*
X011038Y008631D02*
X011094Y008687D01*
X011094Y008914D01*
X011038Y008971D01*
X010867Y008971D01*
X010867Y008631D01*
X011038Y008631D01*
X010726Y008631D02*
X010726Y008971D01*
X010499Y008971D02*
X010726Y008631D01*
X010499Y008631D02*
X010499Y008971D01*
X010358Y008914D02*
X010301Y008971D01*
X010187Y008971D01*
X010131Y008914D01*
X010131Y008687D01*
X010187Y008631D01*
X010301Y008631D01*
X010358Y008687D01*
X010358Y008801D01*
X010244Y008801D01*
X011327Y008898D02*
X011327Y009898D01*
X011577Y010148D01*
X012077Y010148D01*
X012327Y009898D01*
X012577Y010148D01*
X013077Y010148D01*
X013327Y009898D01*
X013327Y008898D01*
X013077Y008648D01*
X012577Y008648D01*
X012327Y008898D01*
X012077Y008648D01*
X011577Y008648D01*
X011327Y008898D01*
X012327Y008898D02*
X012327Y009898D01*
X013506Y010119D02*
X013619Y010006D01*
X013733Y010119D01*
X013733Y010346D01*
X013874Y010346D02*
X014044Y010346D01*
X014101Y010289D01*
X014101Y010233D01*
X014044Y010176D01*
X013874Y010176D01*
X013874Y010006D02*
X013874Y010346D01*
X014044Y010176D02*
X014101Y010119D01*
X014101Y010062D01*
X014044Y010006D01*
X013874Y010006D01*
X014242Y010006D02*
X014242Y010233D01*
X014356Y010346D01*
X014469Y010233D01*
X014469Y010006D01*
X014469Y010176D02*
X014242Y010176D01*
X014611Y010346D02*
X014838Y010346D01*
X014724Y010346D02*
X014724Y010006D01*
X013506Y010119D02*
X013506Y010346D01*
X011226Y010721D02*
X010999Y010721D01*
X010999Y010381D01*
X010858Y010381D02*
X010858Y010721D01*
X010999Y010551D02*
X011113Y010551D01*
X010858Y010381D02*
X010631Y010721D01*
X010631Y010381D01*
X010576Y010976D02*
X010351Y011201D01*
X010126Y010976D01*
X009576Y010976D01*
X009351Y011201D01*
X009126Y010976D01*
X008576Y010976D01*
X008351Y011201D01*
X008351Y012001D01*
X008576Y012226D01*
X009126Y012226D01*
X009351Y012001D01*
X009576Y012226D01*
X010126Y012226D01*
X010351Y012001D01*
X010576Y012226D01*
X011126Y012226D01*
X011351Y012001D01*
X011351Y011201D01*
X011126Y010976D01*
X010576Y010976D01*
X009226Y010664D02*
X009226Y010551D01*
X009169Y010494D01*
X008999Y010494D01*
X008999Y010381D02*
X008999Y010721D01*
X009169Y010721D01*
X009226Y010664D01*
X008858Y010381D02*
X008631Y010381D01*
X008631Y010721D01*
X007601Y009221D02*
X007601Y007981D01*
X007597Y007960D01*
X007590Y007940D01*
X007580Y007921D01*
X007567Y007904D01*
X007551Y007890D01*
X007533Y007878D01*
X007514Y007869D01*
X007493Y007863D01*
X007472Y007860D01*
X007451Y007861D01*
X003751Y007861D01*
X003730Y007860D01*
X003709Y007863D01*
X003688Y007869D01*
X003669Y007878D01*
X003651Y007890D01*
X003635Y007904D01*
X003622Y007921D01*
X003612Y007940D01*
X003605Y007960D01*
X003601Y007981D01*
X003601Y008401D01*
X003601Y008801D01*
X003601Y009221D01*
X003605Y009241D01*
X003611Y009261D01*
X003620Y009279D01*
X003632Y009295D01*
X003646Y009310D01*
X003663Y009322D01*
X003681Y009331D01*
X003700Y009337D01*
X003721Y009341D01*
X003741Y009341D01*
X007441Y009341D01*
X007463Y009342D01*
X007485Y009340D01*
X007507Y009334D01*
X007527Y009326D01*
X007546Y009314D01*
X007562Y009299D01*
X007576Y009282D01*
X007588Y009263D01*
X007596Y009243D01*
X007601Y009221D01*
X003601Y008801D02*
X003628Y008799D01*
X003655Y008794D01*
X003681Y008784D01*
X003705Y008772D01*
X003727Y008756D01*
X003747Y008738D01*
X003764Y008716D01*
X003779Y008693D01*
X003789Y008668D01*
X003797Y008642D01*
X003801Y008615D01*
X003801Y008587D01*
X003797Y008560D01*
X003789Y008534D01*
X003779Y008509D01*
X003764Y008486D01*
X003747Y008464D01*
X003727Y008446D01*
X003705Y008430D01*
X003681Y008418D01*
X003655Y008408D01*
X003628Y008403D01*
X003601Y008401D01*
X003101Y008851D02*
X002851Y008601D01*
X002351Y008601D01*
X002101Y008851D01*
X001851Y008601D01*
X001351Y008601D01*
X001101Y008851D01*
X001101Y009851D01*
X001351Y010101D01*
X001851Y010101D01*
X002101Y009851D01*
X002351Y010101D01*
X002851Y010101D01*
X003101Y009851D01*
X003101Y008851D01*
X002101Y008851D02*
X002101Y009851D01*
X015811Y003891D02*
X015811Y003874D01*
X015811Y003891D02*
X016390Y003891D01*
X016390Y003874D01*
X016390Y003556D02*
X016390Y003519D01*
X015811Y003556D02*
X015811Y003145D01*
X015811Y002828D02*
X015811Y002811D01*
X016390Y002811D01*
X016390Y002828D01*
X016390Y003145D02*
X016390Y003182D01*
X017515Y019577D02*
X019283Y019577D01*
X019287Y019578D02*
X019304Y019579D01*
X019321Y019584D01*
X019336Y019591D01*
X019350Y019601D01*
X019362Y019613D01*
X019372Y019627D01*
X019379Y019642D01*
X019384Y019659D01*
X019385Y019676D01*
X019385Y019680D02*
X019385Y019731D01*
X019385Y019975D02*
X019385Y020227D01*
X019385Y020471D02*
X019385Y020727D01*
X019385Y020971D02*
X019385Y021227D01*
X019385Y021467D02*
X019385Y021518D01*
X019385Y021526D02*
X019384Y021543D01*
X019379Y021560D01*
X019372Y021575D01*
X019362Y021589D01*
X019350Y021601D01*
X019336Y021611D01*
X019321Y021618D01*
X019304Y021623D01*
X019287Y021624D01*
X017515Y021624D01*
X017498Y021623D01*
X017481Y021618D01*
X017466Y021611D01*
X017452Y021601D01*
X017440Y021589D01*
X017430Y021575D01*
X017423Y021560D01*
X017418Y021543D01*
X017417Y021526D01*
X017417Y021530D02*
X017417Y021471D01*
X017417Y021227D02*
X017417Y020975D01*
X017417Y020727D02*
X017417Y020475D01*
X017417Y020227D02*
X017417Y019975D01*
X017417Y019731D02*
X017417Y019680D01*
X017417Y019676D02*
X017418Y019659D01*
X017423Y019642D01*
X017430Y019627D01*
X017440Y019613D01*
X017452Y019601D01*
X017466Y019591D01*
X017481Y019584D01*
X017498Y019579D01*
X017515Y019578D01*
X015601Y020101D02*
X015351Y019851D01*
X014851Y019851D01*
X014601Y020101D01*
X014601Y021601D01*
X014851Y021851D01*
X015351Y021851D01*
X015601Y021601D01*
X015601Y020101D01*
X014601Y020101D02*
X014351Y019851D01*
X013851Y019851D01*
X013601Y020101D01*
X013601Y021601D01*
X013851Y021851D01*
X014351Y021851D01*
X014601Y021601D01*
X013601Y021601D02*
X013351Y021851D01*
X012851Y021851D01*
X012601Y021601D01*
X012601Y020101D01*
X012851Y019851D01*
X013351Y019851D01*
X013601Y020101D01*
D12*
X004851Y015601D02*
X003851Y015601D01*
X003851Y012101D01*
X004851Y012101D01*
X004851Y015601D01*
X004476Y012476D02*
X004478Y012498D01*
X004484Y012519D01*
X004493Y012538D01*
X004505Y012556D01*
X004521Y012572D01*
X004538Y012584D01*
X004558Y012593D01*
X004579Y012599D01*
X004601Y012601D01*
X004623Y012599D01*
X004644Y012593D01*
X004663Y012584D01*
X004681Y012572D01*
X004697Y012556D01*
X004709Y012538D01*
X004718Y012519D01*
X004724Y012498D01*
X004726Y012476D01*
X004724Y012454D01*
X004718Y012433D01*
X004709Y012414D01*
X004697Y012396D01*
X004681Y012380D01*
X004664Y012368D01*
X004644Y012359D01*
X004623Y012353D01*
X004601Y012351D01*
X004579Y012353D01*
X004558Y012359D01*
X004538Y012368D01*
X004521Y012380D01*
X004505Y012396D01*
X004493Y012413D01*
X004484Y012433D01*
X004478Y012454D01*
X004476Y012476D01*
X011251Y006521D02*
X011386Y006521D01*
X011431Y006476D01*
X011431Y006431D01*
X011386Y006386D01*
X011251Y006386D01*
X011386Y006386D02*
X011431Y006341D01*
X011431Y006296D01*
X011386Y006251D01*
X011251Y006251D01*
X011251Y006521D01*
X011545Y006431D02*
X011545Y006251D01*
X011545Y006386D02*
X011726Y006386D01*
X011726Y006431D02*
X011726Y006251D01*
X011726Y006431D02*
X011635Y006521D01*
X011545Y006431D01*
X011840Y006521D02*
X012020Y006521D01*
X011930Y006521D02*
X011930Y006251D01*
X012501Y006341D02*
X012501Y006521D01*
X012681Y006521D02*
X012681Y006341D01*
X012591Y006251D01*
X012501Y006341D01*
X012795Y006296D02*
X012795Y006476D01*
X012840Y006521D01*
X012931Y006521D01*
X012976Y006476D01*
X013090Y006476D02*
X013090Y006296D01*
X013135Y006251D01*
X013225Y006251D01*
X013270Y006296D01*
X013270Y006476D02*
X013225Y006521D01*
X013135Y006521D01*
X013090Y006476D01*
X012976Y006296D02*
X012931Y006251D01*
X012840Y006251D01*
X012795Y006296D01*
X013751Y006296D02*
X013796Y006251D01*
X013886Y006251D01*
X013931Y006296D01*
X013931Y006521D01*
X014045Y006476D02*
X014045Y006431D01*
X014090Y006386D01*
X014181Y006386D01*
X014226Y006341D01*
X014226Y006296D01*
X014181Y006251D01*
X014090Y006251D01*
X014045Y006296D01*
X014045Y006476D02*
X014090Y006521D01*
X014181Y006521D01*
X014226Y006476D01*
X014340Y006521D02*
X014475Y006521D01*
X014520Y006476D01*
X014520Y006431D01*
X014475Y006386D01*
X014340Y006386D01*
X014340Y006251D02*
X014340Y006521D01*
X014475Y006386D02*
X014520Y006341D01*
X014520Y006296D01*
X014475Y006251D01*
X014340Y006251D01*
X013751Y006296D02*
X013751Y006521D01*
D13*
X033392Y012093D02*
X034243Y012093D01*
X034243Y011667D01*
X034101Y011526D01*
X033818Y011526D01*
X033676Y011667D01*
X033676Y012093D01*
X033676Y012446D02*
X033676Y012872D01*
X033818Y013014D01*
X033959Y012872D01*
X033959Y012446D01*
X034101Y012446D02*
X033676Y012446D01*
X034101Y012446D02*
X034243Y012588D01*
X034243Y012872D01*
X034101Y013367D02*
X033959Y013367D01*
X033959Y013934D01*
X033818Y013934D02*
X034101Y013934D01*
X034243Y013793D01*
X034243Y013509D01*
X034101Y013367D01*
X033676Y013509D02*
X033676Y013793D01*
X033818Y013934D01*
X033676Y014288D02*
X034101Y014288D01*
X034243Y014430D01*
X034243Y014713D01*
X034101Y014855D01*
X034526Y014855D02*
X033676Y014855D01*
X033818Y015209D02*
X033676Y015350D01*
X033676Y015634D01*
X033818Y015776D01*
X034385Y015776D01*
X034526Y015634D01*
X034526Y015350D01*
X034385Y015209D01*
X034385Y011172D02*
X034243Y011172D01*
X034101Y011030D01*
X034101Y010747D01*
X033959Y010605D01*
X033818Y010605D01*
X033676Y010747D01*
X033676Y011030D01*
X033818Y011172D01*
X034385Y011172D02*
X034526Y011030D01*
X034526Y010747D01*
X034385Y010605D01*
X034243Y010251D02*
X034243Y009968D01*
X034385Y010110D02*
X033818Y010110D01*
X033676Y009968D01*
X033818Y009637D02*
X033959Y009496D01*
X033959Y009070D01*
X034101Y009070D02*
X033676Y009070D01*
X033676Y009496D01*
X033818Y009637D01*
X034243Y009496D02*
X034243Y009212D01*
X034101Y009070D01*
X034243Y008717D02*
X034243Y008433D01*
X034385Y008575D02*
X033818Y008575D01*
X033676Y008433D01*
D14*
X016931Y014020D02*
X016931Y017681D01*
X013270Y017681D01*
X013270Y014020D01*
X016931Y014020D01*
D15*
X013624Y014374D03*
D16*
X013211Y013390D03*
D17*
X014830Y015856D02*
X014830Y015944D01*
X014830Y015900D02*
X015096Y015900D01*
X015096Y015856D02*
X015096Y015944D01*
X015051Y016025D02*
X014874Y016025D01*
X014830Y016069D01*
X014830Y016158D01*
X014874Y016202D01*
X014919Y016279D02*
X014830Y016367D01*
X015096Y016367D01*
X015096Y016279D02*
X015096Y016456D01*
X015051Y016202D02*
X015096Y016158D01*
X015096Y016069D01*
X015051Y016025D01*
D18*
X010601Y015351D03*
X014101Y009101D03*
D19*
X007601Y007971D02*
X003601Y007971D01*
X018643Y020042D02*
X018645Y020069D01*
X018651Y020096D01*
X018660Y020122D01*
X018673Y020146D01*
X018689Y020169D01*
X018708Y020188D01*
X018730Y020205D01*
X018754Y020219D01*
X018779Y020229D01*
X018806Y020236D01*
X018833Y020239D01*
X018861Y020238D01*
X018888Y020233D01*
X018914Y020225D01*
X018938Y020213D01*
X018961Y020197D01*
X018982Y020179D01*
X018999Y020158D01*
X019014Y020134D01*
X019025Y020109D01*
X019033Y020083D01*
X019037Y020056D01*
X019037Y020028D01*
X019033Y020001D01*
X019025Y019975D01*
X019014Y019950D01*
X018999Y019926D01*
X018982Y019905D01*
X018961Y019887D01*
X018939Y019871D01*
X018914Y019859D01*
X018888Y019851D01*
X018861Y019846D01*
X018833Y019845D01*
X018806Y019848D01*
X018779Y019855D01*
X018754Y019865D01*
X018730Y019879D01*
X018708Y019896D01*
X018689Y019915D01*
X018673Y019938D01*
X018660Y019962D01*
X018651Y019988D01*
X018645Y020015D01*
X018643Y020042D01*
D20*
X019804Y010141D03*
D21*
X019041Y003754D02*
X018652Y003754D01*
X018652Y003734D02*
X018652Y003591D01*
X019041Y003734D02*
X019041Y002998D01*
X019122Y002794D02*
X020553Y002794D01*
X020569Y002792D01*
X020584Y002788D01*
X020599Y002780D01*
X020611Y002770D01*
X020621Y002758D01*
X020629Y002743D01*
X020633Y002728D01*
X020635Y002712D01*
X020633Y002692D01*
X020627Y002673D01*
X020618Y002655D01*
X020605Y002640D01*
X020590Y002627D01*
X020572Y002618D01*
X020553Y002612D01*
X020533Y002610D01*
X019143Y002610D01*
X019123Y002612D01*
X019104Y002618D01*
X019086Y002627D01*
X019071Y002640D01*
X019058Y002655D01*
X019049Y002673D01*
X019043Y002692D01*
X019041Y002712D01*
X019041Y002712D01*
X019040Y002712D02*
X019042Y002728D01*
X019046Y002743D01*
X019054Y002758D01*
X019064Y002770D01*
X019076Y002780D01*
X019091Y002788D01*
X019106Y002792D01*
X019122Y002794D01*
X019511Y002262D02*
X020165Y002262D01*
X020165Y002263D02*
X020183Y002260D01*
X020200Y002253D01*
X020215Y002244D01*
X020228Y002231D01*
X020237Y002216D01*
X020244Y002199D01*
X020247Y002181D01*
X020246Y002181D02*
X020328Y000586D01*
X020326Y000570D01*
X020322Y000555D01*
X020314Y000540D01*
X020304Y000528D01*
X020292Y000518D01*
X020277Y000510D01*
X020262Y000506D01*
X020246Y000504D01*
X020230Y000506D01*
X020215Y000510D01*
X020200Y000518D01*
X020188Y000528D01*
X020178Y000540D01*
X020170Y000555D01*
X020166Y000570D01*
X020164Y000586D01*
X020165Y000586D02*
X020083Y001935D01*
X019592Y001935D01*
X019593Y001935D02*
X019511Y000586D01*
X019509Y000570D01*
X019505Y000555D01*
X019497Y000540D01*
X019487Y000528D01*
X019475Y000518D01*
X019460Y000510D01*
X019445Y000506D01*
X019429Y000504D01*
X019429Y000505D02*
X019429Y000505D01*
X019429Y000504D02*
X019413Y000506D01*
X019398Y000510D01*
X019383Y000518D01*
X019371Y000528D01*
X019361Y000540D01*
X019353Y000555D01*
X019349Y000570D01*
X019347Y000586D01*
X019429Y002181D01*
X019428Y002181D02*
X019431Y002199D01*
X019438Y002216D01*
X019447Y002231D01*
X019460Y002244D01*
X019475Y002253D01*
X019492Y002260D01*
X019510Y002263D01*
X019245Y001670D02*
X019163Y001670D01*
X019061Y000729D01*
X018857Y000729D01*
X018755Y001670D01*
X018673Y001670D01*
X018755Y000586D01*
X018754Y000586D02*
X018758Y000567D01*
X018764Y000548D01*
X018774Y000531D01*
X018786Y000515D01*
X018801Y000502D01*
X018818Y000491D01*
X018836Y000484D01*
X019061Y000484D02*
X019079Y000491D01*
X019096Y000502D01*
X019111Y000515D01*
X019123Y000531D01*
X019133Y000548D01*
X019139Y000567D01*
X019143Y000586D01*
X019245Y001670D01*
X018325Y002136D02*
X018325Y002671D01*
X018326Y002671D02*
X018324Y002655D01*
X018320Y002640D01*
X018312Y002625D01*
X018302Y002613D01*
X018290Y002603D01*
X018275Y002595D01*
X018260Y002591D01*
X018244Y002589D01*
X018182Y002589D01*
X020430Y001670D02*
X020512Y001670D01*
X020614Y000729D01*
X020819Y000729D01*
X020921Y001670D01*
X021003Y001670D01*
X020921Y000586D01*
X020917Y000567D01*
X020911Y000548D01*
X020901Y000531D01*
X020889Y000515D01*
X020874Y000502D01*
X020857Y000491D01*
X020839Y000484D01*
X020614Y000484D02*
X020596Y000491D01*
X020579Y000502D01*
X020564Y000515D01*
X020552Y000531D01*
X020542Y000548D01*
X020536Y000567D01*
X020532Y000586D01*
X020533Y000586D02*
X020430Y001670D01*
X021350Y002097D02*
X021350Y002671D01*
X021352Y002655D01*
X021356Y002640D01*
X021364Y002625D01*
X021374Y002613D01*
X021386Y002603D01*
X021401Y002595D01*
X021416Y002591D01*
X021432Y002589D01*
X021493Y002589D01*
X020635Y002998D02*
X020635Y003734D01*
X020635Y003754D02*
X021023Y003754D01*
X021023Y003734D02*
X021023Y003591D01*
X020839Y000485D02*
X020802Y000476D01*
X020765Y000470D01*
X020727Y000468D01*
X020689Y000470D01*
X020651Y000476D01*
X020615Y000485D01*
X021350Y000647D02*
X021350Y000311D01*
X018325Y000311D01*
X018325Y000647D01*
X018837Y000485D02*
X018873Y000476D01*
X018911Y000470D01*
X018949Y000468D01*
X018987Y000470D01*
X019024Y000476D01*
X019061Y000485D01*
X021350Y000311D02*
X021350Y000311D01*
D22*
X016451Y005451D03*
X010101Y007601D03*
M02*
