# Supplementary material for: CheapStat: An Open-Source, “Do-It-Yourself” Potentiostat for Analytical and Educational Applications
Source: PLoS One. 2011 Sep 13;6(9):e23783. doi: 10.1371/journal.pone.0023783 (PMC3172209; doi:10.1371/journal.pone.0023783)
Supplement: Layout S5 — Schematics that can be used to view or order the necessary printed circuit board. (GTS) [file pone.0023783.s006.gts]

G75*
G70*
%OFA0B0*%
%FSLAX24Y24*%
%IPPOS*%
%LPD*%
%AMOC8*
5,1,8,0,0,1.08239X$1,22.5*
%
%ADD10C,0.1340*%
%ADD11R,0.0297X0.0690*%
%ADD12R,0.0690X0.0297*%
%ADD13R,0.0592X0.0671*%
%ADD14R,0.0671X0.0592*%
%ADD15R,0.0781X0.0482*%
%ADD16OC8,0.0680*%
%ADD17R,0.0946X0.0316*%
%ADD18R,0.0340X0.0880*%
%ADD19R,0.0237X0.0671*%
%ADD20C,0.0595*%
%ADD21C,0.0674*%
%ADD22C,0.0789*%
%ADD23R,0.0867X0.1064*%
%ADD24R,0.0867X0.1379*%
%ADD25R,0.0277X0.1300*%
%ADD26R,0.0552X0.0297*%
%ADD27C,0.0680*%
%ADD28R,0.0482X0.0781*%
%ADD29C,0.0640*%
%ADD30R,0.0946X0.0277*%
%ADD31C,0.0390*%
%ADD32C,0.0440*%
D10*
X004351Y005866D03*
X020296Y005866D03*
X032500Y005866D03*
X032500Y016890D03*
X020296Y016890D03*
X004351Y016890D03*
D11*
X013526Y018115D03*
X013841Y018115D03*
X014156Y018115D03*
X014471Y018115D03*
X014786Y018115D03*
X015101Y018115D03*
X015416Y018115D03*
X015731Y018115D03*
X016046Y018115D03*
X016361Y018115D03*
X016676Y018115D03*
X016676Y013587D03*
X016361Y013587D03*
X016046Y013587D03*
X015731Y013587D03*
X015416Y013587D03*
X015101Y013587D03*
X014786Y013587D03*
X014471Y013587D03*
X014156Y013587D03*
X013841Y013587D03*
X013526Y013587D03*
D12*
X012837Y014276D03*
X012837Y014591D03*
X012837Y014906D03*
X012837Y015221D03*
X012837Y015536D03*
X012837Y015851D03*
X012837Y016166D03*
X012837Y016481D03*
X012837Y016796D03*
X012837Y017111D03*
X012837Y017426D03*
X017365Y017426D03*
X017365Y017111D03*
X017365Y016796D03*
X017365Y016481D03*
X017365Y016166D03*
X017365Y015851D03*
X017365Y015536D03*
X017365Y015221D03*
X017365Y014906D03*
X017365Y014591D03*
X017365Y014276D03*
D13*
X017227Y012351D03*
X017975Y012351D03*
X015975Y012351D03*
X015227Y012351D03*
X013725Y012226D03*
X012977Y012226D03*
X012977Y010851D03*
X013725Y010851D03*
X016077Y006701D03*
X016825Y006701D03*
X017977Y006701D03*
X018725Y006701D03*
X018725Y005451D03*
X017977Y005451D03*
X014725Y005601D03*
X013977Y005601D03*
X012475Y005601D03*
X011727Y005601D03*
X007475Y016851D03*
X006727Y016851D03*
X002533Y017673D03*
X001785Y017673D03*
X014227Y019101D03*
X014975Y019101D03*
D14*
X011351Y017225D03*
X010351Y017225D03*
X010351Y016477D03*
X011351Y016477D03*
X007601Y015975D03*
X007601Y015227D03*
X006601Y014225D03*
X006601Y013477D03*
X001851Y013225D03*
X001851Y012477D03*
X001601Y011475D03*
X001601Y010727D03*
X001551Y007975D03*
X002601Y007975D03*
X002601Y007227D03*
X001551Y007227D03*
X008476Y005975D03*
X008476Y005227D03*
X001851Y014227D03*
X001851Y014975D03*
X001851Y015977D03*
X001851Y016725D03*
X020631Y015465D03*
X020631Y014717D03*
X035601Y016977D03*
X035601Y017725D03*
X035601Y019977D03*
X035601Y020725D03*
D15*
X014101Y009451D03*
X014101Y008750D03*
X010601Y015000D03*
X010601Y015701D03*
D16*
X013101Y020351D03*
X014101Y020351D03*
X015101Y020351D03*
X015101Y021351D03*
X014101Y021351D03*
X013101Y021351D03*
D17*
X005374Y015351D03*
X005374Y014851D03*
X005374Y014351D03*
X005374Y013851D03*
X005374Y013351D03*
X005374Y012851D03*
X005374Y012351D03*
X003327Y012351D03*
X003327Y012851D03*
X003327Y013351D03*
X003327Y013851D03*
X003327Y014351D03*
X003327Y014851D03*
X003327Y015351D03*
D18*
X003851Y009811D03*
X004351Y009811D03*
X004851Y009811D03*
X005351Y009811D03*
X005851Y009811D03*
X006351Y009811D03*
X006851Y009811D03*
X007351Y009811D03*
X007351Y007391D03*
X006851Y007391D03*
X006351Y007391D03*
X005851Y007391D03*
X005351Y007391D03*
X004851Y007391D03*
X004351Y007391D03*
X003851Y007391D03*
D19*
X016487Y008074D03*
X016743Y008074D03*
X016999Y008074D03*
X017255Y008074D03*
X017511Y008074D03*
X017767Y008074D03*
X018023Y008074D03*
X018279Y008074D03*
X018535Y008074D03*
X018791Y008074D03*
X019046Y008074D03*
X019302Y008074D03*
X019558Y008074D03*
X019814Y008074D03*
X019814Y010928D03*
X019558Y010928D03*
X019302Y010928D03*
X019046Y010928D03*
X018791Y010928D03*
X018535Y010928D03*
X018279Y010928D03*
X018023Y010928D03*
X017767Y010928D03*
X017511Y010928D03*
X017255Y010928D03*
X016999Y010928D03*
X016743Y010928D03*
X016487Y010928D03*
D20*
X025844Y002852D02*
X026359Y002852D01*
X026359Y001852D02*
X025844Y001852D01*
X036844Y001852D02*
X037359Y001852D01*
X037359Y002852D02*
X036844Y002852D01*
X036844Y003852D02*
X037359Y003852D01*
X037359Y004852D02*
X036844Y004852D01*
X036844Y005852D02*
X037359Y005852D01*
X037359Y006852D02*
X036844Y006852D01*
X036844Y007852D02*
X037359Y007852D01*
X037359Y008852D02*
X036844Y008852D01*
X036844Y009852D02*
X037359Y009852D01*
X037359Y010852D02*
X036844Y010852D01*
X036844Y011852D02*
X037359Y011852D01*
X037359Y012852D02*
X036844Y012852D01*
X036844Y013852D02*
X037359Y013852D01*
X037359Y014852D02*
X036844Y014852D01*
X036844Y015852D02*
X037359Y015852D01*
X037359Y016852D02*
X036844Y016852D01*
X036844Y017852D02*
X037359Y017852D01*
X037359Y018852D02*
X036844Y018852D01*
X036844Y019852D02*
X037359Y019852D01*
X037359Y020852D02*
X036844Y020852D01*
X026359Y020852D02*
X025844Y020852D01*
X025844Y019852D02*
X026359Y019852D01*
D21*
X023376Y013378D03*
X023376Y009323D03*
D22*
X022274Y009323D03*
X024833Y009323D03*
X024833Y013378D03*
X022274Y013378D03*
D23*
X021609Y001834D03*
X018066Y001834D03*
D24*
X018066Y003527D03*
X021609Y003527D03*
D25*
X020468Y003566D03*
X020153Y003566D03*
X019838Y003566D03*
X019523Y003566D03*
X019208Y003566D03*
D26*
X016613Y003725D03*
X016613Y003351D03*
X016613Y002977D03*
X015589Y002977D03*
X015589Y003725D03*
X010613Y005727D03*
X009589Y005727D03*
X009589Y006101D03*
X009589Y006475D03*
X010613Y006475D03*
D27*
X004101Y002151D02*
X004101Y001551D01*
X005101Y001551D02*
X005101Y002151D01*
X006101Y002151D02*
X006101Y001551D01*
X002601Y009051D02*
X002601Y009651D01*
X001601Y009651D02*
X001601Y009051D01*
X011827Y009098D02*
X011827Y009698D01*
X012827Y009698D02*
X012827Y009098D01*
D28*
X010451Y007601D03*
X009750Y007601D03*
X016100Y005451D03*
X016801Y005451D03*
D29*
X013851Y007071D02*
X013851Y007631D01*
X012851Y007631D02*
X012851Y007071D01*
X011851Y007071D02*
X011851Y007631D01*
X010851Y011321D02*
X010851Y011881D01*
X009851Y011881D02*
X009851Y011321D01*
X008851Y011321D02*
X008851Y011881D01*
D30*
X017159Y019851D03*
X017159Y020351D03*
X017159Y020851D03*
X017159Y021351D03*
X019643Y021347D03*
X019643Y020847D03*
X019643Y020347D03*
X019643Y019851D03*
D31*
X020751Y021351D03*
X016101Y020851D03*
X012101Y016851D03*
X015601Y014851D03*
X017601Y013351D03*
X021376Y014851D03*
X018601Y016101D03*
X007413Y014351D03*
X002601Y013851D03*
X005601Y006601D03*
X008851Y006601D03*
X013226Y005601D03*
X016101Y003351D03*
X019601Y004851D03*
X015601Y008851D03*
D32*
X016151Y007376D03*
X016751Y007376D03*
X018926Y004676D03*
X019201Y002401D03*
X008226Y008476D03*
X006726Y008476D03*
X007851Y007351D03*
X005601Y005851D03*
X004851Y009101D03*
X004851Y010726D03*
X005601Y010726D03*
X006601Y010601D03*
X007351Y010851D03*
X008101Y010101D03*
X004851Y011601D03*
X003601Y011601D03*
X006476Y012851D03*
X004351Y013351D03*
X004351Y014351D03*
X005101Y016101D03*
X009101Y014351D03*
X011226Y012976D03*
X011226Y012476D03*
X009801Y012801D03*
X013101Y012913D03*
X013701Y012888D03*
X014351Y012851D03*
X014101Y014351D03*
X011601Y015101D03*
X011601Y015601D03*
X013601Y017101D03*
X014601Y017101D03*
X015351Y017101D03*
X012601Y017851D03*
X011851Y017851D03*
X012601Y018851D03*
X018001Y019151D03*
X018001Y021101D03*
X023651Y015301D03*
X021863Y014351D03*
X019201Y013401D03*
X018251Y013401D03*
X029351Y018601D03*
X035751Y006851D03*
X032651Y003751D03*
X000601Y011601D03*
M02*
