# Supplementary material for: CheapStat: An Open-Source, “Do-It-Yourself” Potentiostat for Analytical and Educational Applications
Source: PLoS One. 2011 Sep 13;6(9):e23783. doi: 10.1371/journal.pone.0023783 (PMC3172209; doi:10.1371/journal.pone.0023783)
Supplement: Layout S6 — Schematics that can be used to view or order the necessary printed circuit board. (OLN) [file pone.0023783.s007.oln]

G75*
G70*
%OFA0B0*%
%FSLAX24Y24*%
%IPPOS*%
%LPD*%
%AMOC8*
5,1,8,0,0,1.08239X$1,22.5*
%
%ADD10C,0.0010*%
D10*
X002511Y000111D02*
X002511Y002911D01*
X000111Y002911D01*
X000111Y019811D01*
X002511Y019811D01*
X002511Y022611D01*
X022511Y022611D01*
X022511Y019811D01*
X025311Y019811D01*
X025311Y022611D01*
X038111Y022611D01*
X038111Y000111D01*
X025311Y000111D01*
X025311Y002911D01*
X022511Y002911D01*
X022511Y000111D01*
X002511Y000111D01*
M02*
