# Supplementary material for: CheapStat: An Open-Source, “Do-It-Yourself” Potentiostat for Analytical and Educational Applications
Source: PLoS One. 2011 Sep 13;6(9):e23783. doi: 10.1371/journal.pone.0023783 (PMC3172209; doi:10.1371/journal.pone.0023783)
Supplement: Layout S7 — Schematics that can be used to view or order the necessary printed circuit board. (TXT) [file pone.0023783.s008.txt]

%
M48
M72
T01C0.0150
T02C0.0200
T03C0.0315
T04C0.0360
T05C0.0394
T06C0.0400
T07C0.0472
T08C0.1260
%
T01
X5601Y6601
X8851Y6601
X13226Y5601
X16101Y3351
X19601Y4851
X15601Y8851
X17601Y13351
X15601Y14851
X18601Y16101
X21376Y14851
X12101Y16851
X7413Y14351
X2601Y13851
X16101Y20851
X20751Y21351
T02
X18001Y21101
X18001Y19151
X15351Y17101
X14601Y17101
X13601Y17101
X12601Y17851
X11851Y17851
X12601Y18851
X11601Y15601
X11601Y15101
X14101Y14351
X13701Y12888
X13101Y12913
X14351Y12851
X11226Y12976
X11226Y12476
X9801Y12801
X9101Y14351
X6476Y12851
X4351Y13351
X4351Y14351
X5101Y16101
X4851Y11601
X3601Y11601
X4851Y10726
X5601Y10726
X6601Y10601
X7351Y10851
X8101Y10101
X8226Y8476
X6726Y8476
X7851Y7351
X5601Y5851
X4851Y9101
X601Y11601
X16151Y7376
X16751Y7376
X18926Y4676
X19201Y2401
X32651Y3751
X35751Y6851
X21863Y14351
X23651Y15301
X19201Y13401
X18251Y13401
X29351Y18601
T03
X26101Y19852
X26101Y20852
X37101Y20852
X37101Y19852
X37101Y18852
X37101Y17852
X37101Y16852
X37101Y15852
X37101Y14852
X37101Y13852
X37101Y12852
X37101Y11852
X37101Y10852
X37101Y9852
X37101Y8852
X37101Y7852
X37101Y6852
X37101Y5852
X37101Y4852
X37101Y3852
X37101Y2852
X37101Y1852
X26101Y1852
X26101Y2852
T04
X13851Y7351
X12851Y7351
X11851Y7351
X10851Y11601
X9851Y11601
X8851Y11601
T05
X23376Y13378
X23376Y9323
T06
X4101Y1851
X5101Y1851
X6101Y1851
X2601Y9351
X1601Y9351
X11827Y9398
X12827Y9398
X13101Y20351
X14101Y20351
X15101Y20351
X15101Y21351
X14101Y21351
X13101Y21351
T07
X22274Y13378
X24833Y13378
X24833Y9323
X22274Y9323
T08
X20296Y5866
X32500Y5866
X32500Y16890
X20296Y16890
X4351Y16890
X4351Y5866
M30
